# Supplementary material for: Phylogenetic and Population Genetic Analyses Reveal Patterns of Divergence Among Isolates of Ceratocystis manginecans
Source: Ecol Evol. 2026 May 13;16(5):e73652. doi: 10.1002/ece3.73652 (PMC13171225; doi:10.1002/ece3.73652)
Supplement: Supplementary file 1 — Data S1: Supporting Information. [file ECE3-16-e73652-s001.xlsx]

## Sheet: Supplementary Table 1
Isolate metadata and multilocus sequencing outcomes for Ceratocystis isolates analysed in this study.																									NCBI accession numberse
	CMW/Isolate	Cluster	Identified (Based on combined MS, BT, EF, RPB)	Country	Locality	Host	Substrate	Data origin	AF11	AF12	AF2	AF3	AF4	AF5	AF6	AF7	AF8	AF9	I2	I11	T2	T3	T7	T6	ITSf	ITS NCBI Accession No.	MSf	MS NCBI Accession No.	EFg	EF NCBI Accession No.	RPBg	RBP NCBI Accession No.	BTg	BT NCBI Accession No.	MCM7g	MCM7 NCBI Accession No.	MAT 1g	MAT 1 Sequneces	MAT 2g	MAT 2 NCBI Accession No.
Supplementary Table 2.	CMW4903	Cluster 1	C. eucalypticola	Brazil	-	Eucalyptus sp.	Unknown	This study (I & T SSR markers)a & Lui et. al.. 2021b	452	447	198	218	249	250	300	325	349	415	291	157	397	175	310	246	b	b	b	b	b	b	b	b	b	b	b	b	b	b	b	b
2	CMW55247	New	New 1	Brazil	Bahia	Eucalyptus sp.	Stem	This study (SSR markers & Gene regions)	452	447	198	218	249	250	300	325	349	412	291	157	397	175	316	237	Variant 7	PZ298766	C. eucalypticola	PZ196607	New	PZ220870	C. adelpha, eucalypticola	PZ220882	C. manginecans, C. eucalypticola	PZ362066	mesy	-	-	-	-	-
3	CMW55248	New	New 1	Brazil	Bahia	Eucalyptus sp.	Stem	This study (SSR markers & Gene regions)	452	447	198	218	249	250	300	325	349	412	291	157	397	175	316	237	Variant 7	PZ298767	C. eucalypticola	PZ196608	New	PZ220871	C. adelpha, eucalypticola	PZ220883	C. manginecans, C. eucalypticola	PZ362067	mesy	-	-	-	-	-
4	CMW55249	Cluster 1	C. eucalypticola	Brazil	Bahia	Eucalyptus sp.	Stem	This study (SSR markers & Gene regions)	452	447	198	218	249	250	300	325	349	412	291	157	397	175	316	237	Variant 7	PZ298768	-	-	-	-	-	-	-	-	-	-	-	-	-	-
5	CMW55250	Cluster 1	C. eucalypticola	Brazil	Bahia	Eucalyptus sp.	Stem	This study (SSR markers & Gene regions)	453	423	209	209	249	250	300	325	349	412	286	157	397	178	307	285	Variant 7	PZ298769	C. eucalypticola	PZ196609	-	-	-	-	-	-	-	-	-	-	-	-
6	CMW55251	Cluster 1	C. eucalypticola	Brazil	Bahia	Eucalyptus sp.	Stem	This study (SSR markers & Gene regions)	453	423	209	209	249	250	300	325	349	412	286	157	397	178	307	285	C. eucalypticola	PZ298763	C. eucalypticola	PZ196609	-	-	-	-	-	-	-	-	-	-	-	-
7	CMW55252	Cluster 1	C. eucalypticola	Brazil	Bahia	Eucalyptus sp.	Stem	This study (SSR markers & Gene regions)	453	423	209	209	249	250	300	325	349	412	286	157	397	178	307	285	C. eucalypticola	PZ298763	C. eucalypticola	PZ196609	-	-	-	-	-	-	-	-	-	-	-	-
8	CMW55253	Cluster 1	C. eucalypticola	Brazil	Bahia	Eucalyptus sp.	Stem	This study (SSR markers & Gene regions)	453	423	209	209	249	250	300	325	349	412	286	157	397	178	307	285	C. eucalypticola	PZ298763	C. eucalypticola	PZ196609	-	-	-	-	-	-	-	-	-	-	-	-
9	CMW55254	Cluster 1	C. eucalypticola	Brazil	Bahia	Eucalyptus sp.	Stem	This study (SSR markers & Gene regions)	453	423	209	209	249	250	300	325	349	412	286	157	397	178	307	285	C. eucalypticola	PZ298763	C. eucalypticola	PZ196609	-	-	-	-	-	-	-	-	-	-	-	-
10	CMW55255	Cluster 1	C. eucalypticola	Brazil	Bahia	Eucalyptus sp.	Stem	This study (SSR markers & Gene regions)	453	423	209	209	249	250	300	325	349	412	286	157	397	178	307	285	C. eucalypticola	PZ298763	C. eucalypticola	PZ196609	-	-	-	-	-	-	-	-	-	-	-	-
11	CMW55256	Cluster 1	C. eucalypticola	Brazil	Bahia	Eucalyptus sp.	Stem	This study (SSR markers & Gene regions)	453	423	209	209	249	250	300	325	349	412	286	157	397	178	307	285	C. eucalypticola	PZ298763	C. eucalypticola	PZ196609	-	-	-	-	-	-	-	-	-	-	-	-
12	CMW55257	Cluster 1	C. eucalypticola	Brazil	Bahia	Eucalyptus sp.	Stem	This study (SSR markers & Gene regions)	453	423	209	209	249	250	300	325	349	412	286	157	397	178	307	285	C. eucalypticola	PZ298763	C. eucalypticola	PZ196609	C. manginecans, fimbriatomima, cacaofunesta	PZ220859	-	-	C. manginecans, C. eucalypticola	PZ362067	-	-	-	-	-	-
13	CMW55258	Cluster 1	C. eucalypticola	Brazil	Bahia	Eucalyptus sp.	Stem	This study (SSR markers & Gene regions)	453	423	209	209	249	250	300	325	349	412	286	157	397	178	307	285	C. eucalypticola	PZ298763	C. eucalypticola	PZ196609	C. manginecans, fimbriatomima, cacaofunesta	PZ220859	-	-	C. manginecans, C. eucalypticola	PZ362067	-	-	-	-	-	-
14	CMW55259	Cluster 1	C. eucalypticola	Brazil	Bahia	Eucalyptus sp.	Stem	This study (SSR markers & Gene regions)	453	423	209	209	249	250	300	325	349	412	286	157	397	178	307	285	C. eucalypticola	PZ298763	C. eucalypticola	PZ196609	C. manginecans, fimbriatomima, cacaofunesta	PZ220859	-	-	C. manginecans, C. eucalypticola	PZ362067	-	-	-	-	-	-
15	CMW55260	Cluster 1	C. eucalypticola	Brazil	Bahia	Eucalyptus sp.	Stem	This study (SSR markers & Gene regions)	453	423	209	209	249	250	300	325	349	412	286	157	397	178	307	285	C. eucalypticola	PZ298763	C. eucalypticola	PZ196610	-	-	-	-	-	-	mesy	-	-	-	-	-
16	CMW55261	New	New 2	Brazil	Bahia	Eucalyptus sp.	Stem	This study (SSR markers & Gene regions)	453	423	209	209	249	250	300	325	349	412	286	157	397	178	307	285	New (Variant 4)	PZ298770	C. eucalypticola	PZ196611	C. manginecans, fimbriatomima, cacaofunesta	PZ220859	-	-	C. manginecans, C. eucalypticola	PZ362067	mesy	-	-	-	-	-
17	CMW55262	New	New 2	Brazil	Bahia	Eucalyptus sp.	Stem	This study (SSR markers & Gene regions)	453	423	209	209	249	250	300	325	349	412	286	157	397	178	307	285	New (Variant 4)	PZ298771	C. eucalypticola	PZ196612	C. manginecans, fimbriatomima, cacaofunesta	PZ220859	-	-	C. manginecans, C. eucalypticola	PZ362067	C. eucalypticola	PZ362089	-	-	-	-
18	CMW55263	Cluster 1	C. eucalypticola	Brazil	Bahia	Eucalyptus sp.	Stem	This study (SSR markers & Gene regions)	453	423	209	218	249	250	300	325	349	412	291	157	397	178	307	285	C. eucalypticola	PZ298763	C. eucalypticola	PZ196612	-	-	-	-	-	-	-	-	-	-	-	-
19	CMW55264	Cluster 1	C. eucalypticola	Brazil	Bahia	Eucalyptus sp.	Stem	This study (SSR markers & Gene regions)	453	423	209	218	249	250	300	325	349	412	291	157	397	178	307	285	-	-	C. eucalypticola	PZ196612	-	-	-	-	-	-	-	-	-	-	-	-
20	CMW55265	Cluster 1	C. eucalypticola	Brazil	Bahia	Eucalyptus sp.	Stem	This study (SSR markers & Gene regions)	453	423	209	209	249	250	300	325	349	412	286	157	397	178	307	285	C. eucalypticola	PZ298763	C. eucalypticola	PZ196612	-	-	-	-	-	-	-	-	-	-	-	-
21	CMW55266	Cluster 1	C. eucalypticola	Brazil	Bahia	Eucalyptus sp.	Stem	This study (SSR markers & Gene regions)	453	423	209	209	249	250	300	325	349	412	286	157	397	178	307	285	-	-	C. eucalypticola	PZ196612	-	-	-	-	-	-	-	-	-	-	-	-
22	CMW55267	Cluster 1	C. eucalypticola	Brazil	Sao-Paulo	Eucalyptus sp.	Stem	This study (SSR markers & Gene regions)	452	447	198	218	249	250	300	325	349	412	291	157	397	175	316	237	C. eucalypticola	PZ298763	C. eucalypticola	PZ196612	-	-	-	-	-	-	-	-	-	-	-	-
23	CMW55268	Cluster 1	C. eucalypticola	Brazil	Sao-Paulo	Eucalyptus sp.	Stem	This study (SSR markers & Gene regions)	450	447	198	218	249	250	300	325	349	412	291	157	397	175	316	237	-	-	C. eucalypticola	PZ196612	-	-	-	-	-	-	-	-	-	-	-	-
24	CMW55269	Cluster 1	C. eucalypticola	Brazil	Sao-Paulo	Eucalyptus sp.	Stem	This study (SSR markers & Gene regions)	452	447	198	218	249	250	300	325	349	412	291	157	397	175	316	237	C. eucalypticola	PZ298763	C. eucalypticola	PZ196612	-	-	-	-	-	-	-	-	-	-	-	-
25	CMW55270	Cluster 1	C. eucalypticola	Brazil	Sao-Paulo	Eucalyptus sp.	Stem	This study (SSR markers & Gene regions)	453	423	209	209	249	250	300	325	349	412	286	157	397	178	307	285	C. eucalypticola	PZ298763	C. eucalypticola	PZ196612	-	-	-	-	C. manginecans, C. eucalypticola	PZ362067	-	-	-	-	-	-
26	CMW55271	New	New	Brazil	Sao-Paulo	Eucalyptus sp.	Stem	This study (SSR markers & Gene regions)	453	423	209	209	249	250	300	325	349	412	286	157	397	178	307	285	C. eucalypticola	PZ298763	C. eucalypticola	PZ196613	C. manginecans, fimbriatomima, cacaofunesta	PZ220860	C. fimbriatomima	PZ220899	C. manginecans, C. eucalypticola	PZ362083	-	-	-	-	-	-
27	CMW55272	Cluster 1	C. eucalypticola	Brazil	Sao-Paulo	Eucalyptus sp.	Stem	This study (SSR markers & Gene regions)	450	447	198	218	249	250	300	325	349	412	291	157	397	175	316	237	-	-	C. eucalypticola	PZ196613	C. manginecans, fimbriatomima, cacaofunesta	PZ220860	C. adelpha, eucalypticola	PZ220883	C. manginecans, C. eucalypticola	PZ362083	mesy	-	-	-	-	-
28	CMW55273	Cluster 1	C. eucalypticola	Brazil	Sao-Paulo	Eucalyptus sp.	Stem	This study (SSR markers & Gene regions)	450	447	198	218	249	250	300	325	349	412	291	157	397	175	316	237	-	-	C. eucalypticola	PZ196613	-	-	-	-	-	-	-	-	-	-	-	-
29	CMW55274	Cluster 1	C. eucalypticola	Brazil	Sao-Paulo	Eucalyptus sp.	Stem	This study (SSR markers & Gene regions)	450	447	198	218	249	250	300	325	349	412	291	157	397	175	316	237	-	-	C. eucalypticola	PZ196613	-	-	-	-	-	-	-	-	-	-	-	-
30	CMW55275	Cluster 1	Hybrid C. eucalypticola /C.manginecans	Brazil	Sao-Paulo	Eucalyptus sp.	Stem	This study (SSR markers & Gene regions)	450	447	198	218	249	250	300	325	349	412	291	157	397	175	316	237	C. manginecans TYPE 2	PZ298772	C. eucalypticola	PZ196614	-	-	C. adelpha, eucalypticola	PZ220884	C. manginecans, C. eucalypticola	PZ362068	mesy	-	-	-	-	-
31	CMW55276	New	New 1	Brazil	Sao-Paulo	Eucalyptus sp.	Stem	This study (SSR markers & Gene regions)	452	447	198	218	249	250	300	325	349	412	291	157	397	175	316	237	C. eucalypticola	PZ298763	C. eucalypticola	PZ196615	New	PZ220872	C. adelpha, eucalypticola	PZ220885	C. manginecans, C. eucalypticola	PZ362069	-	-	-	-	-	-
32	CMW55277	New	New 1	Brazil	Sao-Paulo	Eucalyptus sp.	Stem	This study (SSR markers & Gene regions)	452	447	198	218	249	250	300	325	349	412	291	157	397	175	316	237	C. eucalypticola	PZ298763	C. eucalypticola	PZ196616	New	PZ220873	C. adelpha, eucalypticola	PZ220885	C. manginecans, C. eucalypticola	PZ362069	-	-	-	-	-	-
33	CMW55278	New	New 1	Brazil	Sao-Paulo	Eucalyptus sp.	Stem	This study (SSR markers & Gene regions)	452	447	198	218	249	250	300	325	349	412	291	157	397	175	316	237	C. eucalypticola	PZ298763	C. eucalypticola	PZ196617	New	PZ220874	C. adelpha, eucalypticola	PZ220885	C. manginecans, C. eucalypticola	PZ362069	-	-	-	-	-	-
34	CMW55279	Cluster 1	C. eucalypticola	Brazil	Sao-Paulo	Eucalyptus sp.	Stem	This study (SSR markers & Gene regions)	452	447	198	218	249	250	300	325	349	412	291	157	397	175	316	237	C. eucalypticola	PZ298763	C. eucalypticola	PZ196618	-	-	-	-	-	-	-	-	-	-	-	-
35	CMW55280	Cluster 1	C. eucalypticola	Brazil	Sao-Paulo	Eucalyptus sp.	Stem	This study (SSR markers & Gene regions)	452	447	198	218	249	250	300	325	349	412	291	157	397	175	316	237	C. eucalypticola	PZ298763	C. eucalypticola	PZ196618	-	-	-	-	-	-	-	-	-	-	-	-
36	CMW55281	Cluster 1	C. eucalypticola	Brazil	Sao-Paulo	Eucalyptus sp.	Stem	This study (SSR markers & Gene regions)	450	447	198	218	249	250	300	325	349	412	291	157	397	175	316	237	-	-	C. eucalypticola	PZ196618	-	-	-	-	-	-	-	-	-	-	-	-
37	CMW55282	Cluster 1	C. eucalypticola	Brazil	Sao-Paulo	Eucalyptus sp.	Stem	This study (SSR markers & Gene regions)	452	453	198	218	246	250	300	325	349	415	291	160	397	175	316	237	C. eucalypticola	PZ298763	C. eucalypticola	PZ196618	-	-	-	-	-	-	-	-	-	-	-	-
38	CMW55284	Cluster 1	C. eucalypticola	Brazil	Sao-Paulo	Eucalyptus sp.	Stem	This study (SSR markers & Gene regions)	452	453	198	218	246	250	300	325	349	415	291	157	397	175	316	237	-	-	C. eucalypticola	PZ196618	-	-	-	-	-	-	-	-	-	-	-	-
39	CMW55286	Cluster 1	C. eucalypticola	Brazil	Sao-Paulo	Eucalyptus sp.	Stem	This study (SSR markers & Gene regions)	452	447	198	218	249	250	300	325	349	412	291	157	397	175	316	237	C. eucalypticola	PZ298763	C. eucalypticola	PZ196618	-	-	-	-	-	-	-	-	-	-	-	-
40	CMW55287	Cluster 1	C. eucalypticola	Brazil	Sao-Paulo	Eucalyptus sp.	Stem	This study (SSR markers & Gene regions)	452	447	198	218	249	250	300	325	349	412	291	157	397	175	316	237	C. eucalypticola	PZ298763	C. eucalypticola	PZ196618	-	-	-	-	-	-	-	-	-	-	-	-
41	CMW55288	Cluster 1	C. eucalypticola	Brazil	Sao-Paulo	Eucalyptus sp.	Stem	This study (SSR markers & Gene regions)	452	447	198	218	249	250	300	325	349	412	291	157	397	175	316	237	C. eucalypticola	PZ298763	C. eucalypticola	PZ196618	-	-	-	-	-	-	-	-	-	-	-	-
42	CMW55289	Cluster 1	C. eucalypticola	Brazil	Sao-Paulo	Eucalyptus sp.	Stem	This study (SSR markers & Gene regions)	452	447	198	218	249	250	300	325	349	412	291	157	397	175	316	237	C. eucalypticola	PZ298763	C. eucalypticola	PZ196618	-	-	-	-	-	-	-	-	-	-	-	-
43	CMW55290	Cluster 1	C. eucalypticola	Brazil	Sao-Paulo	Eucalyptus sp.	Stem	This study (SSR markers & Gene regions)	452	447	198	218	249	250	300	325	349	412	291	157	397	175	316	237	C. eucalypticola	PZ298763	C. eucalypticola	PZ196618	-	-	-	-	-	-	-	-	-	-	-	-
44	CMW55291	Cluster 1	C. eucalypticola	Brazil	Sao-Paulo	Eucalyptus sp.	Stem	This study (SSR markers & Gene regions)	452	447	198	218	249	250	300	325	349	412	291	157	397	175	316	237	C. eucalypticola	PZ298763	C. eucalypticola	PZ196618	-	-	-	-	-	-	-	-	-	-	-	-
45	CMW55292	Cluster 1	C. eucalypticola	Brazil	Sao-Paulo	Eucalyptus sp.	Stem	This study (SSR markers & Gene regions)	452	447	198	218	249	250	300	325	349	412	291	157	397	175	316	237	C. eucalypticola	PZ298763	C. eucalypticola	PZ196618	-	-	-	-	-	-	-	-	-	-	-	-
46	CMW55293	Cluster 1	C. eucalypticola	Brazil	Sao-Paulo	Eucalyptus sp.	Stem	This study (SSR markers & Gene regions)	452	447	198	218	249	250	300	325	349	412	291	157	397	175	316	237	C. eucalypticola	PZ298763	C. eucalypticola	PZ196618	-	-	-	-	-	-	-	-	-	-	-	-
47	CMW55294	Cluster 1	C. eucalypticola	Brazil	Sao-Paulo	Eucalyptus sp.	Stem	This study (SSR markers & Gene regions)	452	447	198	218	249	250	300	325	349	412	291	157	397	175	316	237	C. eucalypticola	PZ298763	C. eucalypticola	PZ196618	-	-	-	-	-	-	-	-	-	-	-	-
48	CMW55295	Cluster 1	C. eucalypticola	Brazil	Sao-Paulo	Eucalyptus sp.	Stem	This study (SSR markers & Gene regions)	452	447	198	218	249	250	300	325	349	412	291	157	397	175	316	237	C. eucalypticola	PZ298763	C. eucalypticola	PZ196618	-	-	-	-	-	-	-	-	-	-	-	-
49	1197	Cluster 1	C. eucalypticola	Brazil	Minas Gerais, Buritizeiro, Fazenda Santa Clara	Eucalyptus sp.	Stem	This study (SSR markers & Gene regions)h	452	447	198	218	249	250	300	325	349	412	291	157	397	172	316	237	-	-	C. eucalypticola	PZ196618	-	-	-	-	-	-	C. manginecans , C. mangivora, C. mangicola	PZ362100	-	-	-	-
50	1213	Cluster 1	C. eucalypticola	Brazil	Minas Gerais, Buritizeiro, Fazenda Santa Clara	Eucalyptus sp.	Stem	This study (SSR markers & Gene regions)h	450	447	198	215	249	250	300	325	349	415	291	157	397	172	316	255	-	-	C. eucalypticola	PZ196618	-	-	-	-	C. manginecans, C. eucalypticola	PZ362069	NEW		-	-	-	-
51	1219	Cluster 1	C. eucalypticola	Brazil	Minas Gerais, Buritizeiro, Fazenda Santa Clara	Eucalyptus sp.	Stem	This study (SSR markers & Gene regions)h	452	423	201	218	249	250	294	322	349	415	291	157	397	205	316	246	-	-	C. eucalypticola	PZ196618	-	-	-	-	-	-	C. manginecans , C. mangivora, C. mangicola	PZ362100	-	-	-	-
52	1296	Cluster 1	C. eucalypticola	Brazil	Minas Gerais, Paraopeba	Eucalyptus sp.	Stem	This study (SSR markers & Gene regions)h	452	450	198	218	249	250	300	325	349	415	291	157	397	205	301	246	-	-	C. eucalypticola	PZ196618	-	-	-	-	C. manginecans, C. eucalypticola	PZ362069	-	-	-	-	-	-
53	1316	Cluster 1	C. eucalypticola	Brazil	Minas Gerais, Paraopeba	Eucalyptus sp.	Stem	This study (SSR markers & Gene regions)h	452	429	201	218	249	250	300	325	349	415	291	157	397	175	301	237	-	-	C. eucalypticola	PZ196618	C. manginecans, eucalypticola fimbriatomima, cacaofunesta	PZ220860	C. eucalypticola	PZ220885	C. manginecans, C. eucalypticola	PZ362069	-	-	-	-	-	-
54	1326	Cluster 1	C. eucalypticola	Brazil	Bahia	Eucalyptus sp.	Stem	This study (SSR markers & Gene regions)h	452	423	198	218	249	250	300	325	349	415	291	157	397	175	310	237	-	-	C. eucalypticola	PZ196618	C. manginecans, eucalypticola fimbriatomima, cacaofunesta	PZ220860	C. eucalypticola	PZ220885	C. manginecans, C. eucalypticola	PZ362069	-	-	-	-	-	-
55	1482	Cluster 1	C. eucalypticola	Brazil	Rio Grande do Sul,Guaíba	Eucalyptus sp.	Stem	This study (SSR markers & Gene regions)h	453	423	201	218	249	250	294	322	349	415	291	157	397	175	316	246	-	-	C. eucalypticola	PZ196618	C. manginecans, eucalypticola fimbriatomima, cacaofunesta	PZ220860	-	-	C. manginecans, C. eucalypticola	PZ362069	-	-	-	-	-	-
56	1490	Cluster 1	C. eucalypticola	Brazil	Mato Grosso do Sul,Três Lagoas	Eucalyptus sp.	Stem	This study (SSR markers & Gene regions)h	452	447	198	218	249	250	297	322	349	415	293	157	397	205	310	237	-	-	C. eucalypticola	PZ196618	C. manginecans, eucalypticola fimbriatomima, cacaofunesta	PZ220860	-	-	C. manginecans, C. eucalypticola	PZ362069	-	-	-	-	-	-
57	1491	Cluster 1	C. eucalypticola	Brazil	Mato Grosso do Sul,Três Lagoas	Eucalyptus sp.	Stem	This study (SSR markers & Gene regions)h	455	429	203	218	249	250	300	325	349	412	291	157	397	172	307	255	-	-	C. eucalypticola	PZ196618	-	-	-	-	C. manginecans, C. eucalypticola	PZ362069	C. eucalypticola	PZ362089	-	-	-	-
58	1493	Cluster 1	C. eucalypticola	Brazil	Mato Grosso do Sul,Três Lagoas	Eucalyptus sp.	Stem	This study (SSR markers & Gene regions)h	450	447	198	218	249	250	300	325	349	412	291	157	397	175	322	237	-	-	C. eucalypticola	PZ196618	C. manginecans, eucalypticola fimbriatomima, cacaofunesta	PZ220860	-	-	C. manginecans, C. eucalypticola	PZ362069	-	-	-	-	-	-
59	1495	Cluster 1	C. eucalypticola	Brazil	Bahia	Eucalyptus sp.	Stem	This study (SSR markers & Gene regions)h	452	456	198	218	249	250	300	325	349	415	291	157	397	175	310	201	New 3 Variant 5	PZ298760	C. eucalypticola	PZ196619	C. manginecans, eucalypticola fimbriatomima, cacaofunesta	PZ220861	-	-	C. manginecans, C. eucalypticola	PZ362069	-	-	-	-	-	-
60	1497	Cluster 1	C. eucalypticola	Brazil	Bahia	Eucalyptus sp.	Stem	This study (SSR markers & Gene regions)h	452	456	198	218	249	250	300	325	349	415	291	157	397	175	310	201	-	-	C. eucalypticola	PZ196619	C. manginecans, eucalypticola fimbriatomima, cacaofunesta	PZ220861	-	-	C. manginecans, C. eucalypticola	PZ362069	-	-	-	-	-	-
61	1498	Cluster 1	C. eucalypticola	Brazil	Bahia	Eucalyptus sp.	Stem	This study (SSR markers & Gene regions)h	452	456	198	218	249	250	300	325	349	415	291	157	397	175	310	237	-	-	C. eucalypticola	PZ196619	C. manginecans, eucalypticola fimbriatomima, cacaofunesta	PZ220861	-	-	-	-	-	-	-	-	-	-
62	1500	Cluster 1	C. eucalypticola	Brazil	Bahia	Eucalyptus sp.	Stem	This study (SSR markers & Gene regions)h	452	456	198	218	249	250	300	325	349	415	291	157	397	175	310	237	-	-	C. eucalypticola	PZ196619	C. manginecans, eucalypticola fimbriatomima, cacaofunesta	PZ220861	-	-	-	-	-	-	-	-	-	-
63	1502	Cluster 1	C. eucalypticola	Brazil	Bahia	Eucalyptus sp.	Stem	This study (SSR markers & Gene regions)h	452	447	198	218	249	250	300	325	349	415	291	157	397	172	310	201	-	-	C. eucalypticola	PZ196619	-	-	-	-	-	-	-	-	-	-	-	-
64	1505	Cluster 1	C. eucalypticola	Brazil	Bahia	Eucalyptus sp.	Stem	This study (SSR markers & Gene regions)h	452	459	198	218	249	250	294	325	352	415	291	157	397	175	316	237	New 2 Variant 6	PZ298761	C. eucalypticola	PZ196620	-	-	-	-	-	-	-	-	-	-	-	-
65	1507	Cluster 1	C. eucalypticola	Brazil	Bahia	Eucalyptus sp.	Stem	This study (SSR markers & Gene regions)h	455	447	198	218	249	250	294	325	349	415	291	157	400	175	316	237	-	-	C. eucalypticola	PZ196620	-	-	-	-	-	-	-	-	-	-	-	-
66	1508	Cluster 1	C. eucalypticola	Brazil	Bahia	Eucalyptus sp.	Stem	This study (SSR markers & Gene regions)h	452	447	198	218	249	250	300	325	349	415	291	157	400	172	310	201	-	-	C. eucalypticola	PZ196620	-	-	-	-	-	-	-	-	-	-	-	-
67	1510	Cluster 1	C. eucalypticola	Brazil	São Paulo,Fazenda Nossa Senhora da Penha	Eucalyptus sp.	Stem	This study (SSR markers & Gene regions)h	452	447	201	218	249	250	300	325	349	415	291	157	397	172	316	237	-	-	C. eucalypticola	PZ196620	-	-	-	-	-	-	-	-	-	-	-	-
68	1511	Cluster 1	C. eucalypticola	Brazil	São Paulo,Fazenda Nossa Senhora da Penha	Eucalyptus sp.	Stem	This study (SSR markers & Gene regions)h	452	447	198	218	249	250	300	325	349	412	291	157	397	175	310	237	-	-	C. eucalypticola	PZ196620	-	-	-	-	-	-	-	-	-	-	-	-
69	1512	Cluster 1	C. eucalypticola	Brazil	São Paulo,Fazenda Nossa Senhora da Penha	Eucalyptus sp.	Stem	This study (SSR markers & Gene regions)h	452	447	201	218	249	250	300	325	349	415	291	157	397	172	316	237	-	-	C. eucalypticola	PZ196620	-	-	C. eucalypticola	PZ220885	C. manginecans, C. eucalypticola	PZ362069	C. eucalypticola	PZ362089	-	-	-	-
70	1513	Cluster 1	C. eucalypticola	Brazil	São Paulo,Fazenda Nossa Senhora da Penha	Eucalyptus sp.	Stem	This study (SSR markers & Gene regions)h	452	450	198	218	249	250	300	325	349	415	291	157	397	175	316	237	-	-	C. eucalypticola	PZ196620	C. manginecans, eucalypticola fimbriatomima, cacaofunesta	PZ220861	-	-	C. manginecans, C. eucalypticola	PZ362069	-	-	-	-	-	-
71	1514	Cluster 1	C. eucalypticola	Brazil	São Paulo,Fazenda Nossa Senhora da Penha	Eucalyptus sp.	Stem	This study (SSR markers & Gene regions)h	450	429	198	218	249	250	300	325	349	415	291	157	397	205	316	237	-	-	C. eucalypticola	PZ196620	C. manginecans, eucalypticola fimbriatomima, cacaofunesta	PZ220861	-	-	C. manginecans, C. eucalypticola	PZ362069	-	-	-	-	-	-
72	1515	Cluster 1	Hybrid C. eucalypticola /C.manginecans	Brazil	São Paulo,Fazenda Nossa Senhora da Penha	Eucalyptus sp.	Stem	This study (SSR markers & Gene regions)h	452	447	198	218	249	250	300	325	349	412	291	157	397	175	310	237	C. manginecans	PZ298774	C. eucalypticola	PZ196621	C. manginecans, eucalypticola fimbriatomima, cacaofunesta	PZ220862	C. eucalypticola	PZ220886	C. manginecans, C. eucalypticola	PZ362070	-	-	-	-	-	-
73	1518	Cluster 1	C. eucalypticola	Brazil	São Paulo,Fazenda Nossa Senhora da Penha	Eucalyptus sp.	Stem	This study (SSR markers & Gene regions)h	452	447	198	218	249	250	300	325	349	412	291	157	397	172	316	237	-	-	C. eucalypticola	PZ196621	C. manginecans, eucalypticola fimbriatomima, cacaofunesta	PZ220862	-	-	C. manginecans, C. eucalypticola	PZ362070	-	-	-	-	-	-
74	1520	Cluster 1	C. eucalypticola	Brazil	São Paulo,Fazenda Nossa Senhora da Penha	Eucalyptus sp.	Stem	This study (SSR markers & Gene regions)h	450	447	198	218	249	250	300	325	349	415	291	157	397	175	322	237	-	-	C. eucalypticola	PZ196621	C. manginecans, eucalypticola fimbriatomima, cacaofunesta	PZ220862	-	-	C. manginecans, C. eucalypticola	PZ362070	-	-	-	-	-	-
75	1521	Cluster 1	C. eucalypticola	Brazil	São Paulo,Fazenda Nossa Senhora da Penha	Eucalyptus sp.	Stem	This study (SSR markers & Gene regions)h	452	453	201	218	249	250	300	325	349	415	291	157	397	175	316	237	-	-	C. eucalypticola	PZ196621	C. manginecans, eucalypticola fimbriatomima, cacaofunesta	PZ220862	-	-	-	-	-	-	-	-	-	-
76	1524	Cluster 1	Hybrid C. eucalypticola /C.manginecans	Brazil	São Paulo,Fazenda Nossa Senhora da Penha	Eucalyptus sp.	Stem	This study (SSR markers & Gene regions)h	450	447	198	218	249	250	300	325	325	415	291	157	397	175	316	237	C. manginecans	PZ298774	C. eucalypticola	PZ196622	-	-	-	-	-	-	-	-	-	-	-	-
77	1525	Cluster 1	C. eucalypticola	Brazil	São Paulo,Fazenda Nossa Senhora da Penha	Eucalyptus sp.	Stem	This study (SSR markers & Gene regions)h	450	447	203	218	249	250	300	325	349	412	291	157	397	175	310	237	-	-	C. eucalypticola	PZ196622	-	-	-	-	-	-	-	-	-	-	-	-
78	1526	Cluster 1	C. eucalypticola	Brazil	São Paulo,Fazenda Nossa Senhora da Penha	Eucalyptus sp.	Stem	This study (SSR markers & Gene regions)h	455	447	201	218	249	250	300	325	349	412	286	157	397	205	316	237	-	-	C. eucalypticola	PZ196622	-	-	-	-	-	-	-	-	-	-	-	-
79	1527	Cluster 1	C. eucalypticola	Brazil	São Paulo,Fazenda Nossa Senhora da Penha	Eucalyptus sp.	Stem	This study (SSR markers & Gene regions)h	452	447	201	218	249	250	300	325	349	415	291	157	397	172	316	237	-	-	C. eucalypticola	PZ196622	-	-	-	-	-	-	-	-	-	-	-	-
80	1528	Cluster 1	C. eucalypticola	Brazil	São Paulo,Fazenda Nossa Senhora da Penha	Eucalyptus sp.	Stem	This study (SSR markers & Gene regions)h	452	429	198	218	249	250	300	325	349	415	291	157	397	175	316	237	-	-	C. eucalypticola	PZ196622	-	-	-	-	-	-	-	-	-	-	-	-
81	1529	Cluster 1	C. eucalypticola	Brazil	São Paulo,Fazenda Nossa Senhora da Penha	Eucalyptus sp.	Stem	This study (SSR markers & Gene regions)h	450	456	198	218	249	250	300	316	349	412	291	157	397	172	307	237	-	-	C. eucalypticola	PZ196622	-	-	-	-	-	-	-	-	-	-	-	-
82	1532	Cluster 1	C. eucalypticola	Brazil	São Paulo,Fazenda Nossa Senhora da Penha	Eucalyptus sp.	Stem	This study (SSR markers & Gene regions)h	452	429	198	218	249	250	300	325	349	412	291	157	397	175	310	237	C. eucalypticola	PZ298763	C. eucalypticola	PZ196622	-	-	-	-	-	-	-	-	-	-	-	-
83	1533	Cluster 1	C. eucalypticola	Brazil	São Paulo,Fazenda Nossa Senhora da Penha	Eucalyptus sp.	Stem	This study (SSR markers & Gene regions)h	450	444	201	218	249	250	300	325	349	415	291	157	397	175	316	237	-	-	C. eucalypticola	PZ196622	-	-	-	-	-	-	-	-	-	-	-	-
84	1535	Cluster 1	C. eucalypticola	Brazil	São Paulo,Fazenda Nossa Senhora da Penha	Eucalyptus sp.	Stem	This study (SSR markers & Gene regions)h	452	447	201	218	249	250	300	325	349	415	291	157	397	172	316	237	-	-	C. eucalypticola	PZ196622	-	-	-	-	-	-	-	-	-	-	-	-
85	1537	Cluster 1	C. eucalypticola	Brazil	São Paulo,Fazenda Nossa Senhora da Penha	Eucalyptus sp.	Stem	This study (SSR markers & Gene regions)h	450	447	198	218	249	250	300	325	349	415	291	157	397	172	316	237	-	-	C. eucalypticola	PZ196622	-	-	-	-	-	-	-	-	-	-	-	-
86	1538	Cluster 1	C. eucalypticola	Brazil	São Paulo,Fazenda Nossa Senhora da Penha	Eucalyptus sp.	Stem	This study (SSR markers & Gene regions)h	455	468	198	218	249	250	300	325	349	412	291	157	397	172	310	237	-	-	C. eucalypticola	PZ196622	-	-	-	-	-	-	-	-	-	-	-	-
87	1539	Cluster 1	C. eucalypticola	Brazil	São Paulo, Fazenda Entre Rios	Eucalyptus sp.	Stem	This study (SSR markers & Gene regions)h	455	447	198	218	249	250	300	325	349	412	291	157	397	175	322	237	-	-	C. eucalypticola	PZ196622	-	-	-	-	-	-	-	-	-	-	-	-
88	1540	Cluster 1	C. eucalypticola	Brazil	São Paulo, Fazenda Entre Rios	Eucalyptus sp.	Stem	This study (SSR markers & Gene regions)h	452	441	201	218	249	250	294	325	349	412	291	157	397	175	316	237	-	-	C. eucalypticola	PZ196622	-	-	-	-	-	-	-	-	-	-	-	-
89	1541	Cluster 1	C. eucalypticola	Brazil	São Paulo, Fazenda Entre Rios	Eucalyptus sp.	Stem	This study (SSR markers & Gene regions)h	455	468	198	218	249	250	294	325	349	412	291	157	397	175	316	237	-	-	C. eucalypticola	PZ196622	-	-	-	-	-	-	-	-	-	-	-	-
90	1544	Cluster 1	C. eucalypticola	Brazil	São Paulo, Fazenda Entre Rios	Eucalyptus sp.	Stem	This study (SSR markers & Gene regions)h	455	447	201	218	249	250	300	325	349	412	286	157	397	175	316	237	-	-	C. eucalypticola	PZ196622	C. manginecans, eucalypticola fimbriatomima, cacaofunesta	PZ220862	-	-	C. manginecans, C. eucalypticola	PZ362070	-	-	-	-	-	-
91	1545	Cluster 1	C. eucalypticola	Brazil	São Paulo, Fazenda Entre Rios	Eucalyptus sp.	Stem	This study (SSR markers & Gene regions)h	452	450	198	218	249	250	300	325	349	412	291	157	397	175	322	237	New 3 Variant 5	PZ298760	C. eucalypticola	PZ196622	C. manginecans, eucalypticola fimbriatomima, cacaofunesta	PZ220862	C. eucalypticola	PZ220886	C. manginecans, C. eucalypticola	PZ362070	C. eucalypticola	PZ362089	-	-	-	-
92	1546	Cluster 1	C. eucalypticola	Brazil	São Paulo, Fazenda Entre Rios	Eucalyptus sp.	Stem	This study (SSR markers & Gene regions)h	450	429	201	218	249	250	300	325	349	415	286	157	397	175	316	237	New 3 Variant 5	PZ298760	C. eucalypticola	PZ196622	C. manginecans, eucalypticola fimbriatomima, cacaofunesta	PZ220862	-	-	-	-	-	-	-	-	-	-
93	1547	Cluster 1	C. eucalypticola	Brazil	São Paulo, Fazenda Entre Rios	Eucalyptus sp.	Stem	This study (SSR markers & Gene regions)h	452	444	201	218	249	250	300	316	349	415	291	157	397	175	316	229	-	-	C. eucalypticola	PZ196622	C. manginecans, eucalypticola fimbriatomima, cacaofunesta	PZ220862	-	-	C. manginecans, C. eucalypticola	PZ362070	-	-	-	-	-	-
94	1549	Cluster 1	C. eucalypticola	Brazil	São Paulo, Fazenda Entre Rios	Eucalyptus sp.	Stem	This study (SSR markers & Gene regions)h	450	444	201	218	249	250	300	325	349	415	291	157	397	175	316	237	-	-	C. eucalypticola	PZ196622	C. manginecans, eucalypticola fimbriatomima, cacaofunesta	PZ220862	-	-	C. manginecans, C. eucalypticola	PZ362070	-	-	-	-	-	-
95	1550	Cluster 1	C. eucalypticola	Brazil	São Paulo, Fazenda Entre Rios	Eucalyptus sp.	Stem	This study (SSR markers & Gene regions)h	452	429	198	218	249	250	300	325	349	412	286	157	397	175	316	258	-	-	C. eucalypticola	PZ196622	C. manginecans, eucalypticola fimbriatomima, cacaofunesta	PZ220862	-	-	C. manginecans, C. eucalypticola	PZ362070	-	-	-	-	-	-
96	1552	Cluster 1	C. eucalypticola	Brazil	São Paulo, Fazenda Entre Rios	Eucalyptus sp.	Stem	This study (SSR markers & Gene regions)h	450	468	198	218	249	250	300	325	349	412	291	157	397	175	316	237	-	-	C. eucalypticola	PZ196622	-	-	-	-	-	-	-	-	-	-	-	-
97	1554	Cluster 1	C. eucalypticola	Brazil	São Paulo, Fazenda Entre Rios	Eucalyptus sp.	Stem	This study (SSR markers & Gene regions)h	455	468	201	218	249	250	300	325	349	412	291	157	397	175	322	237	-	-	C. eucalypticola	PZ196622	-	-	-	-	-	-	-	-	-	-	-	-
98	1573	Cluster 1	C. eucalypticola	Brazil	Minas Gerais, Paraopeba	Eucalyptus sp.	Stem	This study (SSR markers & Gene regions)h	455	447	201	218	249	250	300	322	349	412	291	157	397	175	307	237	-	-	C. eucalypticola	PZ196622	-	-	-	-	-	-	-	-	-	-	-	-
99	1576	Cluster 1	C. eucalypticola	Brazil	Minas Gerais, Paraopeba	Eucalyptus sp.	Stem	This study (SSR markers & Gene regions)h	455	447	201	218	249	250	300	322	349	412	291	157	397	175	307	237	-	-	C. eucalypticola	PZ196622	-	-	-	-	-	-	-	-	-	-	-	-
100	1579	Cluster 1	C. eucalypticola	Brazil	Minas Gerais, Paraopeba	Eucalyptus sp.	Stem	This study (SSR markers & Gene regions)h	452	447	201	218	249	250	300	331	349	412	291	157	397	205	316	237	-	-	C. eucalypticola	PZ196622	-	-	-	-	-	-	-	-	-	-	-	-
101	1583	Cluster 1	C. eucalypticola	Brazil	Minas Gerais, Bocaiúva	Eucalyptus sp.	Stem	This study (SSR markers & Gene regions)h	452	450	198	218	249	250	300	325	349	409	291	157	397	172	316	237	C. manginecans	PZ298774	C. eucalypticola	PZ196622	C. manginecans, eucalypticola fimbriatomima, cacaofunesta	PZ220862	-	-	C. manginecans, C. eucalypticola	PZ362070	-	-	-	-	-	-
102	1586	new	New	Brazil	Bahia, Itabela	Eucalyptus sp.	Stem	This study (SSR markers & Gene regions)h	455	459	198	218	249	250	300	325	349	415	291	157	397	175	310	199	-	-	C. eucalypticola	PZ196623	new group 3	PZ220877	-	-	C. manginecans, C. eucalypticola	PZ362070	-	-	-	-	-	-
103	1610	Cluster 1	C. eucalypticola	Brazil	Bahia, Queimados	Eucalyptus sp.	Stem	This study (SSR markers & Gene regions)h	455	447	198	218	249	250	300	325	349	415	291	157	397	175	316	237	-	-	C. eucalypticola	PZ196623	-	-	-	-	C. manginecans, C. eucalypticola	PZ362070	-	-	-	-	-	-
104	1611	Cluster 1	C. eucalypticola	Brazil	Bahia, Porto Seguro	Eucalyptus sp.	Stem	This study (SSR markers & Gene regions)h	452	423	198	218	249	250	300	325	349	415	291	157	397	175	310	255	-	-	C. eucalypticola	PZ196623	C. manginecans, eucalypticola fimbriatomima, cacaofunesta	PZ220862	C. eucalypticola	PZ220886	-	-	-	-	-	-	-	-
105	1616d	Cluster 1	C. eucalypticola	Brazil	Bahia, Santa Cruz Crabália	Eucalyptus sp.	Stem	This study (SSR markers & Gene regions)h	450	462	198	218	249	250	300	325	349	409	291	157	397	175	310	-	-	-	C. eucalypticola	PZ196623	C. manginecans, eucalypticola fimbriatomima, cacaofunesta	PZ220862	-	-	-	-	-	-	-	-	-	-
106	1620	Cluster 1	C. eucalypticola	Brazil	Bahia, Eunápolis	Eucalyptus sp.	Stem	This study (SSR markers & Gene regions)h	450	447	198	218	249	250	300	325	349	415	291	157	397	175	310	237	-	-	C. eucalypticola	PZ196623	C. manginecans, eucalypticola fimbriatomima, cacaofunesta	PZ220862	C. eucalypticola	PZ220886	C. manginecans, C. eucalypticola	PZ362070	-	-	-	-	-	-
107	1622	new	New	Brazil	-	Eucalyptus sp.	Stem	This study (SSR markers & Gene regions)h	452	459	198	218	249	250	300	325	346	415	291	157	397	175	316	237	-	-	C. eucalypticola	PZ196624	new group 3	PZ220878	C. eucalypticola	PZ220887	C. manginecans, C. eucalypticola	PZ362071	-	-	-	-	-	-
108	1624	new	New	Brazil	Bahia, Porto Seguro	Eucalyptus sp.	Stem	This study (SSR markers & Gene regions)h	450	453	198	218	249	250	300	325	346	409	291	157	397	175	310	237	-	-	C. eucalypticola	PZ196625	new group 3	PZ220879	-	-	C. manginecans, C. eucalypticola	PZ362071	-	-	-	-	-	-
109	1625	Cluster 1	C. eucalypticola	Brazil	Bahia, Porto Seguro	Eucalyptus sp.	Stem	This study (SSR markers & Gene regions)h	455	456	198	218	249	250	300	325	349	415	291	157	397	175	310	199	-	-	C. eucalypticola	PZ196625	-	-	-	-	C. manginecans, C. eucalypticola	PZ362071	-	-	-	-	-	-
110	1627	new	New	Brazil	Bahia, Porto Seguro	Eucalyptus sp.	Stem	This study (SSR markers & Gene regions)h	455	459	198	218	249	250	300	325	349	415	291	157	397	175	310	237	-	-	C. eucalypticola	PZ196626	new group 3	PZ220880	C. eucalypticola	PZ220888	C. manginecans, C. eucalypticola	PZ362072	-	-	-	-	-	-
111	1629	Cluster 1	C. eucalypticola	Brazil	Bahia, Canavieiras	Eucalyptus sp.	Stem	This study (SSR markers & Gene regions)h	455	423	201	218	249	250	300	325	349	412	291	157	397	178	316	246	-	-	C. eucalypticola	PZ196626	C. manginecans, eucalypticola fimbriatomima, cacaofunesta	PZ220862	-	-	C. manginecans, C. eucalypticola	PZ362072	-	-	-	-	-	-
112	1631	Cluster 1	C. eucalypticola	Brazil	Bahia, Canavieiras	Eucalyptus sp.	Stem	This study (SSR markers & Gene regions)h	455	423	201	218	249	250	300	325	349	412	291	157	397	178	316	246	-	-	C. eucalypticola	PZ196626	C. manginecans, eucalypticola fimbriatomima, cacaofunesta	PZ220862	C. eucalypticola	PZ220888	C. manginecans, C. eucalypticola	PZ362072	-	-	-	-	-	-
113	1634	Cluster 1	C. eucalypticola	Brazil	Bahia, Canavieiras	Eucalyptus sp.	Stem	This study (SSR markers & Gene regions)h	455	462	198	218	249	250	300	325	349	412	286	161	397	175	307	199	-	-	C. eucalypticola	PZ196626	C. manginecans, eucalypticola fimbriatomima, cacaofunesta	PZ220862	-	-	C. manginecans, C. eucalypticola	PZ362072	-	-	-	-	-	-
114	1640	Cluster 1	C. eucalypticola	Brazil	Mato Grosso do Sul, Três Lagoas	Eucalyptus sp.	Stem	This study (SSR markers & Gene regions)h	455	447	201	218	249	250	297	325	349	415	291	157	397	175	316	237	-	-	C. eucalypticola	PZ196626	-	-	-	-	-	-	-	-	-	-	-	-
115	1642	Cluster 1	C. eucalypticola	Brazil	Mato Grosso do Sul, Três Lagoas	Eucalyptus sp.	Stem	This study (SSR markers & Gene regions)h	452	432	201	218	249	250	300	328	346	415	291	157	397	172	307	237	-	-	C. eucalypticola	PZ196626	-	-	-	-	-	-	-	-	-	-	-	-
116	1643	Cluster 1	C. eucalypticola	Brazil	Mato Grosso do Sul, Três Lagoas	Eucalyptus sp.	Stem	This study (SSR markers & Gene regions)h	452	447	201	218	249	250	300	325	349	415	291	157	397	175	307	246	-	-	C. eucalypticola	PZ196626	-	-	-	-	-	-	-	-	-	-	-	-
117	1645	Cluster 1	C. eucalypticola	Brazil	Mato Grosso do Sul, Três Lagoas	Eucalyptus sp.	Stem	This study (SSR markers & Gene regions)h	452	423	198	218	249	250	300	325	349	412	291	157	397	175	307	237	-	-	C. eucalypticola	PZ196626	-	-	-	-	-	-	-	-	-	-	-	-
118	1652	Cluster 1	C. eucalypticola	Brazil	Mato Grosso do Sul, Três Lagoas	Eucalyptus sp.	Stem	This study (SSR markers & Gene regions)h	455	447	198	218	249	250	300	325	349	415	291	157	397	175	316	237	-	-	C. eucalypticola	PZ196626	-	-	-	-	-	-	-	-	-	-	-	-
119	1653	Cluster 1	C. eucalypticola	Brazil	Mato Grosso do Sul, Três Lagoas	Eucalyptus sp.	Stem	This study (SSR markers & Gene regions)h	455	444	198	218	249	250	300	325	349	412	291	157	397	175	310	237	-	-	C. eucalypticola	PZ196626	-	-	-	-	-	-	-	-	-	-	-	-
120	1657	Cluster 1	C. eucalypticola	Brazil	Mato Grosso do Sul, Três Lagoas	Eucalyptus sp.	Stem	This study (SSR markers & Gene regions)h	450	447	201	218	249	250	300	325	349	415	291	157	397	175	307	237	-	-	C. eucalypticola	PZ196626	C. manginecans, eucalypticola fimbriatomima, cacaofunesta	PZ220862	-	-	C. manginecans, C. eucalypticola	PZ362072	-	-	-	-	-	-
121	1658	Cluster 1	C. eucalypticola	Brazil	Mato Grosso do Sul, Três Lagoas	Eucalyptus sp.	Stem	This study (SSR markers & Gene regions)h	455	444	201	218	249	250	300	328	349	415	291	157	397	172	310	237	-	-	C. eucalypticola	PZ196626	C. manginecans, eucalypticola fimbriatomima, cacaofunesta	PZ220862	C. eucalypticola	PZ220888	C. manginecans, C. eucalypticola	PZ362072	-	-	-	-	-	-
122	1663	Cluster 1	C. eucalypticola	Brazil	Mato Grosso do Sul, Três Lagoas	Eucalyptus sp.	Stem	This study (SSR markers & Gene regions)h	455	447	201	218	249	250	300	328	349	415	291	157	400	205	307	237	-	-	C. eucalypticola	PZ196626	C. manginecans, eucalypticola fimbriatomima, cacaofunesta	PZ220862	-	-	C. manginecans, C. eucalypticola	PZ362072	-	-	-	-	-	-
123	1664	Cluster 1	C. eucalypticola	Brazil	Mato Grosso do Sul, Três Lagoas	Eucalyptus sp.	Stem	This study (SSR markers & Gene regions)h	452	447	201	218	249	250	300	328	349	415	291	157	397	205	316	220	New 2 Variant 6	PZ298761	C. eucalypticola	PZ196627	C. manginecans, eucalypticola fimbriatomima, cacaofunesta	PZ220862	-	-	C. manginecans, C. eucalypticola	PZ362072	-	-	-	-	-	-
124	1665	Cluster 1	C. eucalypticola	Brazil	Mato Grosso do Sul, Três Lagoas	Eucalyptus sp.	Stem	This study (SSR markers & Gene regions)h	452	444	198	218	249	250	300	325	349	412	291	157	397	205	316	237	-	-	C. eucalypticola	PZ196627	C. manginecans, eucalypticola fimbriatomima, cacaofunesta	PZ220862	-	-	C. manginecans, C. eucalypticola	PZ362072	-	-	-	-	-	-
125	1715	Cluster 1	C. eucalypticola	Brazil	Minas Gerais, Bocaiúva	Eucalyptus sp.	Stem	This study (SSR markers & Gene regions)h	452	450	201	218	249	250	300	322	349	412	291	157	397	178	319	237	-	-	C. eucalypticola	PZ196627	C. manginecans, eucalypticola fimbriatomima, cacaofunesta	PZ220862	-	-	C. manginecans, C. eucalypticola	PZ362072	-	-	-	-	-	-
126	1716	Cluster 1	C. eucalypticola	Brazil	Minas Gerais, Bocaiúva	Eucalyptus sp.	Stem	This study (SSR markers & Gene regions)h	455	444	198	218	249	250	300	325	349	415	291	157	397	172	316	237	New 3 (2190 consensus)	PZ298762	C. eucalypticola	PZ196628	C. manginecans, eucalypticola fimbriatomima, cacaofunesta	PZ220862	-	-	C. manginecans, C. eucalypticola	PZ362072	-	-	-	-	-	-
127	1717	new	New	Brazil	Minas Gerais, Bocaiúva	Eucalyptus sp.	Stem	This study (SSR markers & Gene regions)h	450	450	201	218	249	250	300	325	349	412	291	157	400	205	307	237	-	-	C. eucalypticola	PZ196628	new 2 group 2	PZ220875	-	-	C. manginecans, C. eucalypticola	PZ362072	-	-	-	-	-	-
128	1718	Cluster 1	C. eucalypticola	Brazil	Minas Gerais, Bocaiúva	Eucalyptus sp.	Stem	This study (SSR markers & Gene regions)h	450	450	198	218	249	250	300	325	349	412	291	157	400	205	316	237	-	-	C. eucalypticola	PZ196628	C. manginecans, eucalypticola fimbriatomima, cacaofunesta	PZ220862	-	-	-	-	-	-	-	-	-	-
129	1719	Cluster 1	Hybrid C. eucalypticola /C.manginecans	Brazil	Minas Gerais, Bocaiúva	Eucalyptus sp.	Stem	This study (SSR markers & Gene regions)h	450	450	198	218	249	250	300	325	349	409	291	157	400	205	316	237	C. manginecans	PZ298774	C. eucalypticola	PZ196629	C. manginecans, eucalypticola fimbriatomima, cacaofunesta	PZ220862	-	-	C. manginecans, C. eucalypticola	PZ362072	-	-	-	-	-	-
130	1720	new	New	Brazil	Minas Gerais, Bocaiúva	Eucalyptus sp.	Stem	This study (SSR markers & Gene regions)h	450	450	201	218	249	250	300	325	349	412	291	157	397	205	307	237	C. manginecans	PZ298774	C. eucalypticola	PZ196630	new 2 group 2	PZ220876	-	-	C. manginecans, C. eucalypticola	PZ362072	-	-	-	-	-	-
131	1723	Cluster 1	C. eucalypticola	Brazil	Minas Gerais, Bocaiúva	Eucalyptus sp.	Stem	This study (SSR markers & Gene regions)h	452	450	201	218	249	250	300	322	349	412	291	157	397	205	319	237	-	-	C. eucalypticola	PZ196630	C. manginecans, eucalypticola fimbriatomima, cacaofunesta	PZ220862	C. eucalypticola	PZ220888	-	-	-	-	-	-	-	-
132	1727	Cluster 1	C. eucalypticola	Brazil	Minas Gerais	Eucalyptus sp.	Stem	This study (SSR markers & Gene regions)h	450	429	201	218	249	250	300	325	349	415	291	157	397	205	316	237	New 3 Variant 5	PZ298760	C. eucalypticola	PZ196631	-	-	-	-	-	-	-	-	-	-	-	-
133	1728	Cluster 1	C. eucalypticola	Brazil	Minas Gerais	Eucalyptus sp.	Stem	This study (SSR markers & Gene regions)h	455	447	201	218	249	250	300	325	349	412	291	157	397	205	316	237	New 3 Variant 5	PZ298760	C. eucalypticola	PZ196632	-	-	-	-	-	-	-	-	-	-	-	-
134	1787	Cluster 1	C. eucalypticola	Brazil	Paraná, Telêmaco Borba	Eucalyptus sp.	Stem	This study (SSR markers & Gene regions)h	450	444	198	218	249	250	300	325	349	415	291	157	400	205	316	246	New 3 Variant 5	PZ298760	C. eucalypticola	PZ196633	-	-	-	-	-	-	-	-	-	-	-	-
135	1800	Cluster 1	C. eucalypticola	Brazil	Minas Gerais	Eucalyptus sp.	Stem	This study (SSR markers & Gene regions)h	450	435	201	218	249	250	294	322	349	415	291	157	400	205	322	246	-	-	C. eucalypticola	PZ196633	-	-	-	-	-	-	-	-	-	-	-	-
136	1801	Cluster 1	C. eucalypticola	Brazil	Minas Gerais	Eucalyptus sp.	Stem	This study (SSR markers & Gene regions)h	452	423	201	218	249	250	297	325	349	415	291	157	397	172	316	246	-	-	C. eucalypticola	PZ196633	-	-	-	-	-	-	-	-	-	-	-	-
137	1803	Cluster 1	C. eucalypticola	Brazil	Minas Gerais	Eucalyptus sp.	Stem	This study (SSR markers & Gene regions)h	452	423	198	218	249	250	300	325	349	412	291	157	397	175	322	220	-	-	C. eucalypticola	PZ196633	-	-	-	-	-	-	-	-	-	-	-	-
138	1804	Cluster 1	C. eucalypticola	Brazil	Minas Gerais	Eucalyptus sp.	Stem	This study (SSR markers & Gene regions)h	452	447	198	218	249	250	300	325	349	409	291	157	397	205	307	255	C. eucalypticola	PZ298763	C. eucalypticola	PZ196634	-	-	-	-	-	-	-	-	-	-	-	-
139	1807	Cluster 1	C. eucalypticola	Brazil	Minas Gerais	Eucalyptus sp.	Stem	This study (SSR markers & Gene regions)h	452	423	201	218	249	250	294	325	349	412	291	157	397	172	316	237	-	-	C. eucalypticola	PZ196634	-	-	-	-	-	-	-	-	-	-	-	-
140	1857	Cluster 1	C. eucalypticola	Brazil	-	Eucalyptus sp.	Stem	This study (SSR markers & Gene regions)h	452	456	198	218	249	250	300	325	349	415	291	157	397	175	310	237	New 3 Variant 5	PZ298760	C. eucalypticola	PZ196635	-	-	-	-	-	-	-	-	-	-	-	-
141	1860	Cluster 1	C. eucalypticola	Brazil	-	Eucalyptus sp.	Stem	This study (SSR markers & Gene regions)h	452	447	198	218	249	250	300	325	349	415	291	157	397	172	310	201	-	-	C. eucalypticola	PZ196635	-	-	-	-	-	-	-	-	-	-	-	-
142	1870	Cluster 1	C. eucalypticola	Brazil	Minas Gerais, Curvelo	Eucalyptus sp.	Stem	This study (SSR markers & Gene regions)h	455	429	198	218	249	250	300	325	352	415	291	157	397	172	322	237	-	-	C. eucalypticola	PZ196635	-	-	-	-	-	-	-	-	-	-	-	-
143	1912	Cluster 1	C. eucalypticola	Brazil	-	Eucalyptus sp.	Stem	This study (SSR markers & Gene regions)h	452	423	201	218	249	250	294	322	349	415	291	157	397	175	316	246	New 2 Variant 6	PZ298761	C. eucalypticola	PZ196636	-	-	-	-	-	-	-	-	-	-	-	-
144	1916	Cluster 1	C. eucalypticola	Brazil	-	Eucalyptus sp.	Stem	This study (SSR markers & Gene regions)h	455	447	201	218	249	250	300	325	349	412	291	157	400	205	316	237	-	-	C. eucalypticola	PZ196636	-	-	-	-	-	-	-	-	-	-	-	-
145	1927	Cluster 1	C. eucalypticola	Brazil	Minas Gerais	Eucalyptus sp.	Stem	This study (SSR markers & Gene regions)h	455	447	201	218	249	250	300	322	349	415	291	157	400	172	316	237	New 2 Variant 6	PZ298761	C. eucalypticola	PZ196637	-	-	-	-	-	-	-	-	-	-	-	-
146	1928	Cluster 1	C. eucalypticola	Brazil	-	Eucalyptus sp.	Stem	This study (SSR markers & Gene regions)h	455	447	201	218	249	250	300	322	349	415	291	157	400	172	316	237	New 2 Variant 6	PZ298761	C. eucalypticola	PZ196638	-	-	-	-	-	-	-	-	-	-	-	-
147	1977	Cluster 1	C. eucalypticola	Brazil	-	Eucalyptus sp.	Stem	This study (SSR markers & Gene regions)h	450	450	198	218	255	250	294	328	349	412	291	157	400	175	310	237	-	-	C. eucalypticola	PZ196638	-	-	-	-	-	-	-	-	-	-	-	-
148	1978	Cluster 1	C. eucalypticola	Brazil	Mato Grosso do Sul, Água Clara, Fazenda União	Eucalyptus sp.	Stem	This study (SSR markers & Gene regions)h	455	432	201	218	249	250	300	325	349	412	291	157	397	175	310	237	-	-	C. eucalypticola	PZ196638	-	-	-	-	C. manginecans, C. eucalypticola	PZ362072	-	-	-	-	-	-
149	1980	Cluster 1	C. eucalypticola	Brazil	Mato Grosso do Sul, Água Clara	Eucalyptus sp.	Stem	This study (SSR markers & Gene regions)h	450	432	198	218	249	250	300	328	349	415	291	157	400	175	307	246	-	-	C. eucalypticola	PZ196638	C. manginecans, eucalypticola fimbriatomima, cacaofunesta	PZ220862	-	-	C. manginecans, C. eucalypticola	PZ362072	-	-	-	-	-	-
150	1981	Cluster 1	C. eucalypticola	Brazil	Mato Grosso do Sul, Água Clara, Fazenda União	Eucalyptus sp.	Stem	This study (SSR markers & Gene regions)h	455	447	201	218	249	250	300	325	349	412	291	157	400	175	310	237	-	-	C. eucalypticola	PZ196638	C. manginecans, eucalypticola fimbriatomima, cacaofunesta	PZ220862	C. eucalypticola	PZ220888	C. manginecans, C. eucalypticola	PZ362072	C. manginecans , C. mangivora, C. mangicola	PZ362100	-	-	-	-
151	1982	Cluster 1	C. eucalypticola	Brazil	Mato Grosso do Sul, Água Clara, Fazenda União	Eucalyptus sp.	Stem	This study (SSR markers & Gene regions)h	450	450	198	218	255	250	294	328	349	412	291	157	397	205	310	237	-	-	C. eucalypticola	PZ196638	C. manginecans, eucalypticola fimbriatomima, cacaofunesta	PZ220862	-	-	C. manginecans, C. eucalypticola	PZ362072	-	-	-	-	-	-
152	1983	Cluster 1	C. eucalypticola	Brazil	Mato Grosso do Sul, Água Clara, Fazenda União	Eucalyptus sp.	Stem	This study (SSR markers & Gene regions)h	450	450	198	218	255	250	294	325	349	415	291	157	397	172	307	237	-	-	C. eucalypticola	PZ196638	C. manginecans, eucalypticola fimbriatomima, cacaofunesta	PZ220862	-	-	C. manginecans, C. eucalypticola	PZ362072	-	-	-	-	-	-
153	1985	Cluster 1	C. eucalypticola	Brazil	Mato Grosso do Sul, Água Clara, Fazenda União	Eucalyptus sp.	Stem	This study (SSR markers & Gene regions)h	450	432	198	218	249	250	300	328	349	415	291	157	397	175	307	246	-	-	C. eucalypticola	PZ196638	C. manginecans, eucalypticola fimbriatomima, cacaofunesta	PZ220862	-	-	C. manginecans, C. eucalypticola	PZ362072	-	-	-	-	-	-
154	1993	new	New	Brazil	Bahia, Eunápolis	Eucalyptus sp.	Stem	This study (SSR markers & Gene regions)h	452	447	198	218	249	250	300	325	349	415	291	157	400	205	310	201	-	-	C. eucalypticola	PZ196639	new group 3	PZ220881	C. eucalypticola	PZ220888	C. manginecans, C. eucalypticola	PZ362072	-	-	-	-	-	-
155	2081	Cluster 1	C. eucalypticola	Brazil	-	Eucalyptus sp.	Stem	This study (SSR markers & Gene regions)h	452	435	198	218	249	250	300	325	343	412	291	157	397	175	310	237	-	-	C. eucalypticola	PZ196639	-	-	-	-	-	-	-	-	-	-	-	-
156	2148	Cluster 1	C. eucalypticola	Brazil	São Paulo, Itapetininga	Eucalyptus sp.	Stem	This study (SSR markers & Gene regions)h	455	432	198	218	255	250	300	325	349	415	286	157	397	205	307	220	-	-	C. eucalypticola	PZ196639	-	-	-	-	-	-	-	-	-	-	-	-
157	2149	Cluster 1	C. eucalypticola	Brazil	Rio Grande do Sul, Rosário do Sul	Eucalyptus sp.	Stem	This study (SSR markers & Gene regions)h	450	447	201	218	249	250	300	325	352	412	291	157	397	205	316	237	C. eucalypticola	PZ298763	C. eucalypticola	PZ196640	-	-	-	-	-	-	-	-	-	-	-	-
158	2156	Cluster 1	C. eucalypticola	Brazil	Rio Grande do Sul, Rosário do Sul	Eucalyptus sp.	Stem	This study (SSR markers & Gene regions)h	455	447	201	218	249	250	300	325	343	412	291	157	397	205	310	237	-	-	C. eucalypticola	PZ196640	-	-	-	-	-	-	-	-	-	-	-	-
159	2237	Cluster 1	C. eucalypticola	Brazil	São Paulo, Itapetininga	Eucalyptus sp.	Stem	This study (SSR markers & Gene regions)h	450	447	198	218	249	250	294	325	349	412	291	157	397	175	310	237	New 3 Variant 5	PZ298760	C. eucalypticola	PZ196641	C. manginecans, eucalypticola fimbriatomima, cacaofunesta	PZ220862	-	-	C. manginecans, C. eucalypticola	PZ362072	-	-	-	-	-	-
160	2252	Cluster 1	C. eucalypticola	Brazil	Fazenda Floresta Brasil	Eucalyptus sp.	Stem	This study (SSR markers & Gene regions)h	452	423	201	218	249	250	294	322	349	415	291	157	397	175	316	246	-	-	C. eucalypticola	PZ196641	C. manginecans, eucalypticola fimbriatomima, cacaofunesta	PZ220862	C. eucalypticola BP DIF		C. manginecans, C. eucalypticola	PZ362072	-	-	-	-	-	-
161	2258	Cluster 1	C. eucalypticola	Brazil	Minas Gerais, Montes Claros	Eucalyptus sp.	Stem	This study (SSR markers & Gene regions)h	455	447	198	218	249	250	300	322	349	415	291	157	397	205	316	237	-	-	C. eucalypticola	PZ196641	-	-	-	-	C. manginecans, C. eucalypticola	PZ362072	-	-	-	-	-	-
162	2259	Cluster 1	C. eucalypticola	Brazil	Minas Gerais, Montes Claros	Eucalyptus sp.	Stem	This study (SSR markers & Gene regions)h	452	447	201	218	249	250	300	325	352	415	291	157	397	175	316	237	New 3 Variant 5	PZ298760	C. eucalypticola	PZ196642	-	-	-	-	C. manginecans, C. eucalypticola	PZ362072	-	-	-	-	-	-
163	2298	Cluster 1	C. eucalypticola	Brazil	-	Eucalyptus sp.	Stem	This study (SSR markers & Gene regions)h	455	447	198	218	249	250	294	325	349	409	291	157	397	205	316	237	-	-	C. eucalypticola	PZ196642	-	-	-	-	C. manginecans, C. eucalypticola	PZ362072	-	-	-	-	-	-
164	2301	Cluster 1	C. eucalypticola	Brazil	Minas Gerais, Montes Claros	Eucalyptus sp.	Stem	This study (SSR markers & Gene regions)h	450	429	198	218	249	250	300	322	349	412	291	157	397	205	322	246	-	-	C. eucalypticola	PZ196642	-	-	-	-	C. manginecans, C. eucalypticola	PZ362072	-	-	-	-	-	-
165	2320	Cluster 1	C. eucalypticola	Brazil	-	Eucalyptus sp.	Stem	This study (SSR markers & Gene regions)h	452	423	201	218	249	250	294	322	349	415	291	157	397	175	316	246	-	-	C. eucalypticola	PZ196642	-	-	-	-	C. manginecans, C. eucalypticola	PZ362072	-	-	-	-	-	-
166	2366	Cluster 1	C. eucalypticola	Brazil	Mato Grosso, Campo de Júlio	Eucalyptus sp.	Stem	This study (SSR markers & Gene regions)h	455	447	201	218	249	250	300	325	349	412	291	157	397	175	316	237	-	-	C. eucalypticola	PZ196642	-	-	C. eucalypticola	PZ220888	C. manginecans, C. eucalypticola	PZ362072	-	-	-	-	-	-
167	2396	Cluster 1	C. eucalypticola	Brazil	Mato Grosso, Campo de Júlio	Eucalyptus sp.	Stem	This study (SSR markers & Gene regions)h	450	444	198	218	249	250	300	325	349	415	291	157	397	175	307	237	-	-	C. eucalypticola	PZ196642	C. manginecans, eucalypticola fimbriatomima, cacaofunesta	PZ220862	-	-	C. manginecans, C. eucalypticola	PZ362072	-	-	-	-	-	-
168	2404	Cluster 1	C. eucalypticola	Brazil	Mato Grosso, Três Lagoas	Eucalyptus sp.	Stem	This study (SSR markers & Gene regions)h	455	447	201	218	249	250	300	325	349	412	291	157	400	175	316	237	-	-	C. eucalypticola	PZ196642	-	-	-	-	-	-	-	-	-	-	-	-
169	2405d	Cluster 1	C. eucalypticola	Brazil	Mato Grosso, Três Lagoas	Eucalyptus sp.	Stem	This study (SSR markers & Gene regions)h	455	447	204	218	249	250	300	325	349	409	291	157	400	-	316	246	-	-	C. eucalypticola	PZ196642	-	-	-	-	-	-	-	-	-	-	-	-
170	2409	Cluster 1	C. eucalypticola	Brazil	Mato Grosso do Sul, Três Lagoas	Eucalyptus sp.	Stem	This study (SSR markers & Gene regions)h	455	447	201	218	249	250	300	328	346	415	291	157	400	172	307	237	New 1	-	C. eucalypticola	PZ196643	-	-	-	-	-	-	-	-	-	-	-	-
171	2411	Cluster 1	C. eucalypticola	Brazil	Mato Grosso do Sul, Três Lagoas	Eucalyptus sp.	Stem	This study (SSR markers & Gene regions)h	455	447	201	218	249	250	300	328	346	415	291	157	400	172	307	237	C. eucalypticola	PZ298763	C. eucalypticola	PZ196644	-	-	-	-	-	-	-	-	-	-	-	-
172	2412	Cluster 1	C. eucalypticola	Brazil	Mato Grosso do Sul, Três Lagoas	Eucalyptus sp.	Stem	This study (SSR markers & Gene regions)h	455	447	201	218	249	250	300	325	349	412	291	157	397	205	307	237	C. eucalypticola	PZ298763	C. eucalypticola	PZ196644	-	-	-	-	-	-	-	-	-	-	-	-
173	2413	Cluster 1	C. eucalypticola	Brazil	Mato Grosso do Sul, Três Lagoas	Eucalyptus sp.	Stem	This study (SSR markers & Gene regions)h	452	447	198	218	249	250	300	325	349	415	291	157	400	205	307	237	C. eucalypticola	PZ298763	C. eucalypticola	PZ196644	-	-	-	-	-	-	-	-	-	-	-	-
174	2414	Cluster 1	C. eucalypticola	Brazil	Mato Grosso do Sul, Três Lagoas	Eucalyptus sp.	Stem	This study (SSR markers & Gene regions)h	455	447	201	218	249	250	300	328	346	415	291	157	400	205	307	237	C. eucalypticola	PZ298764	C. eucalypticola	PZ196644	-	-	-	-	-	-	-	-	-	-	-	-
175	2415	Cluster 1	C. eucalypticola	Brazil	Mato Grosso do Sul, Três Lagoas	Eucalyptus sp.	Stem	This study (SSR markers & Gene regions)h	452	447	203	218	249	250	300	325	349	415	291	157	400	205	322	246	-	-	C. eucalypticola	PZ196644	-	-	-	-	-	-	-	-	-	-	-	-
176	2416	Cluster 1	C. eucalypticola	Brazil	Mato Grosso do Sul, Campo Grande	Eucalyptus sp.	Stem	This study (SSR markers & Gene regions)h	452	429	198	218	249	250	300	325	352	409	291	157	397	178	316	237	-	-	C. eucalypticola	PZ196644	-	-	-	-	-	-	-	-	-	-	-	-
177	2417	Cluster 1	C. eucalypticola	Brazil	Mato Grosso do Sul, Três Lagoas	Eucalyptus sp.	Stem	This study (SSR markers & Gene regions)h	455	447	201	218	249	250	300	328	346	415	293	157	397	172	307	237	C. eucalypticola	PZ298763	C. eucalypticola	PZ196644	-	-	-	-	-	-	-	-	-	-	-	-
178	2418	Cluster 1	C. eucalypticola	Brazil	Mato Grosso do Sul, Três Lagoas	Eucalyptus sp.	Stem	This study (SSR markers & Gene regions)h	455	447	201	218	249	250	300	328	349	412	291	157	397	205	322	237	C. eucalypticola	PZ298763	C. eucalypticola	PZ196644	-	-	-	-	-	-	-	-	-	-	-	-
179	2419	Cluster 1	C. eucalypticola	Brazil	Mato Grosso do Sul, Três Lagoas	Eucalyptus sp.	Stem	This study (SSR markers & Gene regions)h	452	456	201	218	249	250	300	325	349	412	286	157	397	205	310	237	C. eucalypticola	PZ298763	C. eucalypticola	PZ196645	-	-	-	-	-	-	-	-	-	-	-	-
180	2420	Cluster 1	C. eucalypticola	Brazil	Mato Grosso do Sul, Três Lagoas	Eucalyptus sp.	Stem	This study (SSR markers & Gene regions)h	452	447	203	218	249	250	300	325	349	415	291	157	397	175	322	246	New 1	-	C. eucalypticola	PZ196646	-	-	-	-	-	-	-	-	-	-	-	-
181	2421	Cluster 1	C. eucalypticola	Brazil	Mato Grosso do Sul, Três Lagoas	Eucalyptus sp.	Stem	This study (SSR markers & Gene regions)h	450	447	198	218	249	250	300	325	349	415	291	157	397	205	316	237	-	-	C. eucalypticola	PZ196646	-	-	-	-	-	-	-	-	-	-	-	-
182	2434	Cluster 1	C. eucalypticola	Brazil	Bahia	Eucalyptus sp.	Roots	This study (SSR markers & Gene regions)h	452	447	198	218	249	250	300	325	349	415	291	157	397	205	310	246	-	-	C. eucalypticola	PZ196646	-	-	-	-	-	-	-	-	-	-	-	-
183	2441	Cluster 1	C. eucalypticola	Brazil	Bahia, Eunápolis	Eucalyptus sp.	Stem	This study (SSR markers & Gene regions)h	450	447	198	218	249	250	300	325	349	415	291	157	397	205	316	237	-	-	C. eucalypticola	PZ196646	-	-	-	-	-	-	-	-	-	-	-	-
184	2442	Cluster 1	C. eucalypticola	Brazil	Bahia, Eunápolis	Eucalyptus sp.	Stem	This study (SSR markers & Gene regions)h	450	447	198	218	249	250	300	325	349	415	291	157	397	205	316	237	-	-	C. eucalypticola	PZ196647	C. manginecans, eucalypticola fimbriatomima, cacaofunesta	PZ220862	C. eucalypticola	PZ220888	C. manginecans, C. eucalypticola	PZ362072	-	-	C. eucalypticola (Group 1)	GGAGCCATATGGAGTCCTGGGCACCGAAGTCTTCTTACGCTTCATGTGGGACCAAGTCCTTCCACCCCTCGACATATTGAAAAATTTCCCCGGACGTGAGCTGGGCTTGAGGGCTGGTTCGTCAATCAAATTCGATGATGATTTGTCTCTACAGATTTCGGTTAAAAATATCTATGGTAGGGTAGGATGGAGAGACCTGCCGTATCTACACCCGGCCTACAGAGTCTACGGCTCGTCTTGGTCCAAGTTCTTCCGAAACCGAGGGCAGTCCATGTTCTTCAAGGGCGACTATACGGACGCCGCGTACTGGTCAAGGCCGATTACCTTTGCCATACCGACCAAAACTCTGGAATGGATATCGAAGTTGAAAGAAGAGTATGCCCTTGCGGCAAGGAAGGT…	New Group 2	PZ362054
185	2458	Cluster 1	C. eucalypticola	Brazil	Mato Grosso do Sul, Três Lagoas	Eucalyptus sp.	Stem	This study (SSR markers & Gene regions)h	455	447	198	218	252	250	300	322	349	415	291	157	397	175	322	246	-	-	C. eucalypticola	PZ196648	C. manginecans, eucalypticola fimbriatomima, cacaofunesta	PZ220862	-	-	C. manginecans, C. eucalypticola	PZ362072	-	-	NEW (Group 3)	CTGGGCACCGAAGTCTTCTTACGCTTCATGTGGGACCAAGTCCTTCCACCCCTCGACATATTGAAAAATTTCCCCGGACGTGAGCTGGGCTTGAGGGCTGGTTCGTCAATCAAATTCGATGATGATTTGTCTCTACAGATTTCGGTTAAAAATATCTATGGTAGGGTAGGATGGAGAGACCTGCCGTATCTACACCCGGCCTACAGAGTCTACGGCTCGTCTTGGTCCAAGTTCTTCCGAAACCGAGGGCAGTCCATGTTCTTCAAGGGCGACTATACGGACGCCGCGTACTGGTCAAGGCCGATTACCTTTGCCATACCGACCAAAACTCTGGAATGGATATCGAAGTTGAAAGAAGAGTATGCCCTTGCGGCAAGGAAGGTAAATTCTAATCACCCA…	New Group 2	PZ362055
186	2459	Cluster 1	C. eucalypticola	Brazil	Mato Grosso do Sul, Três Lagoas	Eucalyptus sp.	Stem	This study (SSR markers & Gene regions)h	455	423	198	218	249	250	300	322	346	415	291	157	397	205	322	220	-	-	C. eucalypticola	PZ196649	C. manginecans, eucalypticola fimbriatomima, cacaofunesta	PZ220862	-	-	C. manginecans, C. eucalypticola	PZ362072	-	-	C. mangicola	GGAGCCATATGGAGTCCTGGGCACCGAAGTCTTCTTACGCTTCATGTGGGACCAAGTCCTTCCACCCCTCGACATATTGAAAAATTTCCCCGGACGTGAGCTGGGCTTGAGGGCTGGTTCGTCAATCAAATTCGATGATGATTTGTCTCTACAGATTTCGGTTAAAAATATCTATGGTAGGGTAGGATGGAGAGACCTGCCGTATCTACACCCGGCCTACAGAGTCTACGGCTCGTCTTGGTCCAAGTTCTTCCGAAACCGAGGGCAGTCCATGTTCTTCAAGGGCGACTATACGGACGCCGCGTACTGGTCAAGGCCGATTACCTTTGCCATACCGACCAAAACTCTGGAATGGATATCGAAGTTGAAAGAAGAGTATGCCCTTGCGGCAAGGAAGGT…	New Group 2	PZ362055
187	2460	Cluster 1	C. eucalypticola	Brazil	Mato Grosso do Sul, Três Lagoas	Eucalyptus sp.	Stem	This study (SSR markers & Gene regions)h	455	423	198	218	249	250	300	322	346	415	291	157	397	205	322	220	-	-	C. eucalypticola	PZ196650	C. manginecans, eucalypticola fimbriatomima, cacaofunesta	PZ220862	-	-	C. manginecans, C. eucalypticola	PZ362072	-	-	C. mangicola	GGAGCCATATGGAGTCCTGGGCACCGAAGTCTTCTTACGCTTCATGTGGGACCAAGTCCTTCCACCCCTCGACATATTGAAAAATTTCCCCGGACGTGAGCTGGGCTTGAGGGCTGGTTCGTCAATCAAATTCGATGATGATTTGTCTCTACAGATTTCGGTTAAAAATATCTATGGTAGGGTAGGATGGAGAGACCTGCCGTATCTACACCCGGCCTACAGAGTCTACGGCTCGTCTTGGTCCAAGTTCTTCCGAAACCGAGGGCAGTCCATGTTCTTCAAGGGCGACTATACGGACGCCGCGTACTGGTCAAGGCCGATTACCTTTGCCATACCGACCAAAACTCTGGAATGGATATCGAAGTTGAAAGAAGAGTATGCCCTTGCGGCAAGGAAGGT…	New Group 2	PZ362055
188	2461	Cluster 1	C. eucalypticola	Brazil	Mato Grosso do Sul, Três Lagoas	Eucalyptus sp.	Stem	This study (SSR markers & Gene regions)h	450	447	201	218	249	250	300	322	349	415	291	157	397	205	310	237	New 2 Variant 6	PZ298765	C. eucalypticola	PZ196651	C. manginecans, eucalypticola fimbriatomima, cacaofunesta	PZ220862	-	-	C. manginecans, C. eucalypticola	PZ362072	-	-	C. eucalypticola (Group 1)	GGAGCCATATGGAGTCCTGGGCACCGAAGTCTTCTTACGCTTCATGTGGGACCAAGTCCTTCCACCCCTCGACATATTGAAAAATTTCCCCGGACGTGAGCTGGGCTTGAGGGCTGGTTCGTCAATCAAATTCGATGATGATTTGTCTCTACAGATTTCGGTTAAAAATATCTATGGTAGGGTAGGATGGAGAGACCTGCCGTATCTACACCCGGCCTACAGAGTCTACGGCTCGTCTTGGTCCAAGTTCTTCCGAAACCGAGGGCAGTCCATGTTCTTCAAGGGCGACTATACGGACGCCGCGTACTGGTCAAGGCCGATTACCTTTGCCATACCGACCAAAACTCTGGAATGGATATCGAAGTTGAAAGAAGAGTATGCCCTTGCGGCAAGGAAGGT…	New Group 2	PZ362055
189	2462	Cluster 1	C. eucalypticola	Brazil	Mato Grosso do Sul, Três Lagoas	Eucalyptus sp.	Stem	This study (SSR markers & Gene regions)h	450	447	201	218	249	250	300	322	349	415	291	157	397	205	310	237	-	-	C. eucalypticola	PZ196651	C. manginecans, eucalypticola fimbriatomima, cacaofunesta	PZ220862	-	-	C. manginecans, C. eucalypticola	PZ362072	-	-	C. eucalypticola (Group 1)	GGAGCCATATGGAGTCCTGGGCACCGAAGTCTTCTTACGCTTCATGTGGGACCAAGTCCTTCCACCCCTCGACATATTGAAAAATTTCCCCGGACGTGAGCTGGGCTTGAGGGCTGGTTCGTCAATCAAATTCGATGATGATTTGTCTCTACAGATTTCGGTTAAAAATATCTATGGTAGGGTAGGATGGAGAGACCTGCCGTATCTACACCCGGCCTACAGAGTCTACGGCTCGTCTTGGTCCAAGTTCTTCCGAAACCGAGGGCAGTCCATGTTCTTCAAGGGCGACTATACGGACGCCGCGTACTGGTCAAGGCCGATTACCTTTGCCATACCGACCAAAACTCTGGAATGGATATCGAAGTTGAAAGAAGAGTATGCCCTTGCGGCAAGGAAGGT…	New Group 2	PZ362055
190	2466	Cluster 1	C. eucalypticola	Brazil	Mato Grosso do Sul, Três Lagoas	Eucalyptus sp.	Stem	This study (SSR markers & Gene regions)h	450	453	198	218	249	250	300	325	346	412	291	157	397	205	307	237	-	-	C. eucalypticola	PZ196651	C. manginecans, eucalypticola fimbriatomima, cacaofunesta	PZ220862	-	-	C. manginecans, C. eucalypticola	PZ362072	-	-	C. eucalypticola (Group 1)	GGAGCCATATGGAGTCCTGGGCACCGAAGTCTTCTTACGCTTCATGTGGGACCAAGTCCTTCCACCCCTCGACATATTGAAAAATTTCCCCGGACGTGAGCTGGGCTTGAGGGCTGGTTCGTCAATCAAATTCGATGATGATTTGTCTCTACAGATTTCGGTTAAAAATATCTATGGTAGGGTAGGATGGAGAGACCTGCCGTATCTACACCCGGCCTACAGAGTCTACGGCTCGTCTTGGTCCAAGTTCTTCCGAAACCGAGGGCAGTCCATGTTCTTCAAGGGCGACTATACGGACGCCGCGTACTGGTCAAGGCCGATTACCTTTGCCATACCGACCAAAACTCTGGAATGGATATCGAAGTTGAAAGAAGAGTATGCCCTTGCGGCAAGGAAGGT…	New Group 2	PZ362055
191	2468	Cluster 1	C. eucalypticola	Brazil	São Paulo, Lençois Paulistas	Eucalyptus sp.	Stem	This study (SSR markers & Gene regions)h	455	447	198	218	249	250	300	325	349	409	291	157	397	205	316	237	-	-	C. eucalypticola	PZ196652	C. manginecans, eucalypticola fimbriatomima, cacaofunesta	PZ220862	-	-	C. manginecans, C. eucalypticola	PZ362072	-	-	C. mangicola	GGAGCCATATGGAGTCCTGGGCACCGAAGTCTTCTTACGCTTCATGTGGGACCAAGTCCTTCCACCCCTCGACATATTGAAAAATTTCCCCGGACGTGAGCTGGGCTTGAGGGCTGGTTCGTCAATCAAATTCGATGATGATTTGTCTCTACAGATTTCGGTTAAAAATATCTATGGTAGGGTAGGATGGAGAGACCTGCCGTATCTACACCCGGCCTACAGAGTCTACGGCTCGTCTTGGTCCAAGTTCTTCCGAAACCGAGGGCAGTCCATGTTCTTCAAGGGCGACTATACGGACGCCGCGTACTGGTCAAGGCCGATTACCTTTGCCATACCGACCAAAACTCTGGAATGGATATCGAAGTTGAAAGAAGAGTATGCCCTTGCGGCAAGGAAGGT…	New Group 2	PZ362055
192	2469	Cluster 1	C. eucalypticola	Brazil	Paraná, Monte Alegre	Eucalyptus sp.	Stem	This study (SSR markers & Gene regions)h	452	447	201	218	249	250	300	325	349	412	291	157	397	175	316	237	-	-	C. eucalypticola	PZ196652	C. manginecans, eucalypticola fimbriatomima, cacaofunesta	PZ220862	C. eucalypticola	PZ220888	C. manginecans, C. eucalypticola	PZ362072	-	-	C. eucalypticola (Group 1)	GTCTTCTTACGCTTCATGTGGGACCAAGTCCTTCCACCCCTCGACATATTGAAAAATTTCCCCGGACGTGAGCTGGGCTTGAGGGCTGGTTCGTCAATCAAATTCGATGATGATTTGTCTCTACAGATTTCGGTTAAAAATATCTATGGTAGGGTAGGATGGAGAGACCTGCCGTATCTACACCCGGCCTACAGAGTCTACGGCTCGTCTTGGTCCAAGTTCTTCCGAAACCGAGGGCAGTCCATGTTCTTCAAGGGCGACTATACGGACGCCGCGTACTGGTCAAGGCCGATTACCTTTGCCATACCGACCAAAACTCTGGAATGGATATCGAAGTTGAAAGAAGAGTATGCCCTTGCGGCAAGGAAGGTAAATTCTAATCACCCATATATTCCTCGG…	New Group 2	PZ362055
193	2588	Cluster 1	C. eucalypticola	Brazil	Mato Grosso do Sul, Três Lagoas	Eucalyptus sp.	Stem	This study (SSR markers & Gene regions)h	452	447	198	218	249	250	300	325	349	409	291	157	397	178	316	237	-	-	C. eucalypticola	PZ196653	C. manginecans, eucalypticola fimbriatomima, cacaofunesta	PZ220862	-	-	C. manginecans, C. eucalypticola	PZ362072	-	-	NEW (Group 3)	CTGGGCACCGAAGTCTTCTTACGCTTCATGTGGGACCAAGTCCTTCCACCCCTCGACATATTGAAAAATTTCCCCGGACGTGAGCTGGGCTTGAGGGCTGGTTCGTCAATCAAATTCGATGATGATTTGTCTCTACAGATTTCGGTTAAAAATATCTATGGTAGGGTAGGATGGAGAGACCTGCCGTATCTACACCCGGCCTACAGAGTCTACGGCTCGTCTTGGTCCAAGTTCTTCCGAAACCGAGGGCAGTCCATGTTCTTCAAGGGCGACTATACGGACGCCGCGTACTGGTCAAGGCCGATTACCTTTGCCATACCGACCAAAACTCTGGAATGGATATCGAAGTTGAAAGAAGAGTATGCCCTTGCGGCAAGGAAGGTAAATTCTAATCACCCA…	New Group 2	PZ362055
194	2590	Cluster 1	C. eucalypticola	Brazil	-	Eucalyptus sp.	Stem	This study (SSR markers & Gene regions)h	450	447	198	218	249	250	300	325	349	409	291	157	397	175	310	237	New 3 Variant 5	PZ298760	C. eucalypticola	PZ196654	C. manginecans, eucalypticola fimbriatomima, cacaofunesta	PZ220862	-	-	-	-	-	-	C. eucalypticola (Group 1)	GTCTTCTTACGCTTCATGTGGGACCAAGTCCTTCCACCCCTCGACATATTGAAAAATTTCCCCGGACGTGAGCTGGGCTTGAGGGCTGGTTCGTCAATCAAATTCGATGATGATTTGTCTCTACAGATTTCGGTTAAAAATATCTATGGTAGGGTAGGATGGAGAGACCTGCCGTATCTACACCCGGCCTACAGAGTCTACGGCTCGTCTTGGTCCAAGTTCTTCCGAAACCGAGGGCAGTCCATGTTCTTCAAGGGCGACTATACGGACGCCGCGTACTGGTCAAGGCCGATTACCTTTGCCATACCGACCAAAACTCTGGAATGGATATCGAAGTTGAAAGAAGAGTATGCCCTTGCGGCAAGGAAGGTAAATTCTAATCACCCATATATTCCTCGG…	New Group 2	PZ362055
195	2591	Cluster 1	C. eucalypticola	Brazil	-	Eucalyptus sp.	Stem	This study (SSR markers & Gene regions)h	450	450	198	218	249	250	300	325	349	415	291	157	397	172	316	237	-	-	C. eucalypticola	PZ196654	C. manginecans, eucalypticola fimbriatomima, cacaofunesta	PZ220862	-	-	C. manginecans, C. eucalypticola	PZ362072	-	-	C. eucalypticola (Group 1)	GTCTTCTTACGCTTCATGTGGGACCAAGTCCTTCCACCCCTCGACATATTGAAAAATTTCCCCGGACGTGAGCTGGGCTTGAGGGCTGGTTCGTCAATCAAATTCGATGATGATTTGTCTCTACAGATTTCGGTTAAAAATATCTATGGTAGGGTAGGATGGAGAGACCTGCCGTATCTACACCCGGCCTACAGAGTCTACGGCTCGTCTTGGTCCAAGTTCTTCCGAAACCGAGGGCAGTCCATGTTCTTCAAGGGCGACTATACGGACGCCGCGTACTGGTCAAGGCCGATTACCTTTGCCATACCGACCAAAACTCTGGAATGGATATCGAAGTTGAAAGAAGAGTATGCCCTTGCGGCAAGGAAGGTAAATTCTAATCACCCATATATTCCTCGG…	New Group 2	PZ362055
196	2638	Cluster 1	C. eucalypticola	Brazil	Espírito Santo, Aracruz	Eucalyptus sp.	Stem	This study (SSR markers & Gene regions)h	455	447	198	218	249	250	300	325	349	409	291	157	397	175	316	229	-	-	C. eucalypticola	PZ196654	C. manginecans, eucalypticola fimbriatomima, cacaofunesta	PZ220862	C. eucalypticola	PZ220888	C. manginecans, C. eucalypticola	PZ362072	-	-	C. eucalypticola (Group 1)	GTCTTCTTACGCTTCATGTGGGACCAAGTCCTTCCACCCCTCGACATATTGAAAAATTTCCCCGGACGTGAGCTGGGCTTGAGGGCTGGTTCGTCAATCAAATTCGATGATGATTTGTCTCTACAGATTTCGGTTAAAAATATCTATGGTAGGGTAGGATGGAGAGACCTGCCGTATCTACACCCGGCCTACAGAGTCTACGGCTCGTCTTGGTCCAAGTTCTTCCGAAACCGAGGGCAGTCCATGTTCTTCAAGGGCGACTATACGGACGCCGCGTACTGGTCAAGGCCGATTACCTTTGCCATACCGACCAAAACTCTGGAATGGATATCGAAGTTGAAAGAAGAGTATGCCCTTGCGGCAAGGAAGGTAAATTCTAATCACCCATATATTCCTCGG…	New Group 2	PZ362055
197	2639	Cluster 1	C. eucalypticola	Brazil	Espírito Santo, Aracruz	Eucalyptus sp.	Stem	This study (SSR markers & Gene regions)h	452	444	198	218	249	250	300	325	349	415	291	157	397	175	310	246	C. manginecans	PZ298774	C. eucalypticola	PZ196655	C. manginecans, eucalypticola fimbriatomima, cacaofunesta	PZ220862	C. eucalypticola	PZ220888	C. manginecans, C. eucalypticola	PZ362072	-	-	C. mangicola	GGAGCCATATGGAGTCCTGGGCACCGAAGTCTTCTTACGCTTCATGTGGGACCAAGTCCTTCCACCCCTCGACATATTGAAAAATTTCCCCGGACGTGAGCTGGGCTTGAGGGCTGGTTCGTCAATCAAATTCGATGATGATTTGTCTCTACAGATTTCGGTTAAAAATATCTATGGTAGGGTAGGATGGAGAGACCTGCCGTATCTACACCCGGCCTACAGAGTCTACGGCTCGTCTTGGTCCAAGTTCTTCCGAAACCGAGGGCAGTCCATGTTCTTCAAGGGCGACTATACGGACGCCGCGTACTGGTCAAGGCCGATTACCTTTGCCATACCGACCAAAACTCTGGAATGGATATCGAAGTTGAAAGAAGAGTATGCCCTTGCGGCAAGGAAGGT…	New Group 2	PZ362055
198	CERC2453	Cluster 1	C. eucalypticola	China	Fujian	Eucalyptus sp.	Coppice stumps of freshly harvested Eucalyptus	This study (I & T SSR markers)a & Lui et. al.. 2021b	455	447	201	218	249	262	300	325	349	412	291	157	397	172	316	237	b	b	b	b	b	b	b	b	b	b	b	b	b	b	b	b
199	CERC2454	Cluster 1	C. eucalypticola	China	Fujian	Eucalyptus sp.	Coppice stumps of freshly harvested Eucalyptus	This study (I & T SSR markers)a & Lui et. al.. 2021b	455	447	201	218	249	262	300	325	349	412	291	157	397	172	316	237	b	b	b	b	b	b	b	b	b	b	b	b	b	b	b	b
200	CERC2455	Cluster 1	C. eucalypticola	China	Fujian	Eucalyptus sp.	Coppice stumps of freshly harvested Eucalyptus	This study (I & T SSR markers)a & Lui et. al.. 2021b	455	447	201	218	249	262	300	325	349	412	291	157	397	172	316	237	b	b	b	b	b	b	b	b	b	b	b	b	b	b	b	b
201	CERC2476	Cluster 1	C. eucalypticola	China	Fujian	Eucalyptus sp.	Coppice stumps of freshly harvested Eucalyptus	This study (I & T SSR markers)a & Lui et. al.. 2021b	455	447	201	218	249	262	300	325	349	412	291	157	397	175	310	237	b	b	b	b	b	b	b	b	b	b	b	b	b	b	b	b
202	CERC2477	Cluster 1	C. eucalypticola	China	Fujian	Eucalyptus sp.	Coppice stumps of freshly harvested Eucalyptus	This study (I & T SSR markers)a & Lui et. al.. 2021b	455	447	201	218	249	262	300	325	349	412	291	157	397	175	310	237	b	b	b	b	b	b	b	b	b	b	b	b	b	b	b	b
203	CERC2478	Cluster 1	C. eucalypticola	China	Fujian	Eucalyptus sp.	Coppice stumps of freshly harvested Eucalyptus	This study (I & T SSR markers)a & Lui et. al.. 2021b	455	447	201	218	249	262	300	325	349	412	291	157	397	175	310	237	b	b	b	b	b	b	b	b	b	b	b	b	b	b	b	b
204	CERC2479	Cluster 1	C. eucalypticola	China	Fujian	Eucalyptus sp.	Coppice stumps of freshly harvested Eucalyptus	This study (I & T SSR markers)a & Lui et. al.. 2021b	455	447	201	218	249	262	300	325	349	412	291	157	397	175	310	237	b	b	b	b	b	b	b	b	b	b	b	b	b	b	b	b
205	CERC2480	Cluster 1	C. eucalypticola	China	Fujian	Eucalyptus sp.	Coppice stumps of freshly harvested Eucalyptus	This study (I & T SSR markers)a & Lui et. al.. 2021b	455	447	198	218	249	262	300	325	349	412	293	157	397	172	310	211	b	b	b	b	b	b	b	b	b	b	b	b	b	b	b	b
206	CERC2487	Cluster 1	C. eucalypticola	China	Fujian	Eucalyptus sp.	Coppice stumps of freshly harvested Eucalyptus	This study (I & T SSR markers)a & Lui et. al.. 2021b	455	450	198	218	249	250	300	325	349	412	291	157	397	175	316	339	b	b	b	b	b	b	b	b	b	b	b	b	b	b	b	b
207	CERC2488	Cluster 1	C. eucalypticola	China	Fujian	Eucalyptus sp.	Coppice stumps of freshly harvested Eucalyptus	This study (I & T SSR markers)a & Lui et. al.. 2021b	455	450	198	218	249	250	300	325	349	412	291	157	397	175	316	339	b	b	b	b	b	b	b	b	b	b	b	b	b	b	b	b
208	CERC2490	Cluster 1	C. eucalypticola	China	Fujian	Eucalyptus sp.	Coppice stumps of freshly harvested Eucalyptus	This study (I & T SSR markers)a & Lui et. al.. 2021b	455	450	198	218	249	250	300	325	349	412	291	157	397	175	316	339	b	b	b	b	b	b	b	b	b	b	b	b	b	b	b	b
209	CERC2491	Cluster 1	C. eucalypticola	China	Fujian	Eucalyptus sp.	Coppice stumps of freshly harvested Eucalyptus	This study (I & T SSR markers)a & Lui et. al.. 2021b	455	450	198	218	249	250	300	325	349	412	291	157	397	175	316	339	b	b	b	b	b	b	b	b	b	b	b	b	b	b	b	b
210	CERC2545	Cluster 1	C. eucalypticola	China	Guangdong	Eucalyptus sp.	Coppice stumps of freshly harvested Eucalyptus	This study (I & T SSR markers)a & Lui et. al.. 2021b	455	420	201	218	249	262	300	325	343	412	291	157	397	175	310	237	b	b	b	b	b	b	b	b	b	b	b	b	b	b	b	b
211	CERC2546	Cluster 1	C. eucalypticola	China	Guangdong	Eucalyptus sp.	Coppice stumps of freshly harvested Eucalyptus	This study (I & T SSR markers)a & Lui et. al.. 2021b	455	420	201	218	249	262	300	325	343	412	291	157	400	175	310	237	b	b	b	b	b	b	b	b	b	b	b	b	b	b	b	b
212	CERC2612	Cluster 1	C. eucalypticola	China	Guangdong	Eucalyptus sp.	Coppice stumps of freshly harvested Eucalyptus	This study (I & T SSR markers)a & Lui et. al.. 2021b	450	447	201	218	249	262	300	325	343	412	291	157	397	172	310	237	b	b	b	b	b	b	b	b	b	b	b	b	b	b	b	b
213	CERC2555	Cluster 1	C. eucalypticola	China	Guangdong	Eucalyptus sp.	Coppice stumps of freshly harvested Eucalyptus	This study (I & T SSR markers)a & Lui et. al.. 2021b	450	447	201	218	249	250	300	325	349	412	291	157	397	175	304	237	b	b	b	b	b	b	b	b	b	b	b	b	b	b	b	b
214	CERC2556	Cluster 1	C. eucalypticola	China	Guangdong	Eucalyptus sp.	Coppice stumps of freshly harvested Eucalyptus	This study (I & T SSR markers)a & Lui et. al.. 2021b	450	447	201	218	249	250	300	325	349	412	291	157	397	175	304	237	b	b	b	b	b	b	b	b	b	b	b	b	b	b	b	b
215	CERC2557	Cluster 1	C. eucalypticola	China	Guangdong	Eucalyptus sp.	Coppice stumps of freshly harvested Eucalyptus	This study (I & T SSR markers)a & Lui et. al.. 2021b	450	447	201	218	249	250	300	325	349	412	291	157	397	175	304	237	b	b	b	b	b	b	b	b	b	b	b	b	b	b	b	b
216	CMW24664	Cluster 1	C. eucalypticola	China	Guangdong	Eucalyptus sp.	Coppice stumps of freshly harvested Eucalyptus	This study (I & T SSR markers)a & Lui et. al.. 2021b	455	420	201	218	252	262	300	325	349	412	291	157	397	175	310	237	b	b	b	b	b	b	b	b	b	b	b	b	b	b	b	b
217	CERC2620	Cluster 1	C. eucalypticola	China	Guangdong	Eucalyptus sp.	Coppice stumps of freshly harvested Eucalyptus	This study (I & T SSR markers)a & Lui et. al.. 2021b	450	447	201	218	252	250	300	325	349	412	291	157	397	172	316	237	b	b	b	b	b	b	b	b	b	b	b	b	b	b	b	b
218	CERC2621	Cluster 1	C. eucalypticola	China	Guangdong	Eucalyptus sp.	Coppice stumps of freshly harvested Eucalyptus	This study (I & T SSR markers)a & Lui et. al.. 2021b	450	447	201	218	252	250	300	325	349	412	291	157	397	172	316	237	b	b	b	b	b	b	b	b	b	b	b	b	b	b	b	b
219	CERC2629	Cluster 2	C. manginecans	China	Guangdong	Eucalyptus sp.	Coppice stumps of freshly harvested Eucalyptus	This study (I & T SSR markers)a & Lui et. al.. 2021b	450	453	201	221	252	250	294	325	346	418	291	157	403	175	304	339	b	b	b	b	b	b	b	b	b	b	b	b	b	b	b	b
220	CERC2630	Cluster 2	C. manginecans	China	Guangdong	Eucalyptus sp.	Coppice stumps of freshly harvested Eucalyptus	This study (I & T SSR markers)a & Lui et. al.. 2021b	450	453	201	221	252	250	294	325	346	418	291	157	403	175	304	339	b	b	b	b	b	b	b	b	b	b	b	b	b	b	b	b
221	CERC2631	Cluster 2	C. manginecans	China	Guangdong	Eucalyptus sp.	Coppice stumps of freshly harvested Eucalyptus	This study (I & T SSR markers)a & Lui et. al.. 2021b	450	453	201	221	252	250	294	325	346	418	291	157	403	175	304	339	b	b	b	b	b	b	b	b	b	b	b	b	b	b	b	b
222	CERC2632	Cluster 2	C. manginecans	China	Guangdong	Eucalyptus sp.	Coppice stumps of freshly harvested Eucalyptus	This study (I & T SSR markers)a & Lui et. al.. 2021b	450	453	201	221	252	250	294	325	346	418	291	157	403	175	304	339	b	b	b	b	b	b	b	b	b	b	b	b	b	b	b	b
223	CERC2634	Cluster 2	C. manginecans	China	Guangdong	Eucalyptus sp.	Coppice stumps of freshly harvested Eucalyptus	This study (I & T SSR markers)a & Lui et. al.. 2021b	450	453	201	221	252	250	294	325	346	418	291	157	403	175	304	339	b	b	b	b	b	b	b	b	b	b	b	b	b	b	b	b
224	CERC2635	Cluster 2	C. manginecans	China	Guangdong	Eucalyptus sp.	Coppice stumps of freshly harvested Eucalyptus	This study (I & T SSR markers)a & Lui et. al.. 2021b	450	453	201	221	252	250	294	325	346	418	291	157	403	175	304	339	b	b	b	b	b	b	b	b	b	b	b	b	b	b	b	b
225	CERC2636	Cluster 2	C. manginecans	China	Guangdong	Eucalyptus sp.	Coppice stumps of freshly harvested Eucalyptus	This study (I & T SSR markers)a & Lui et. al.. 2021b	450	453	201	221	252	250	294	325	346	418	291	157	403	175	304	339	b	b	b	b	b	b	b	b	b	b	b	b	b	b	b	b
226	CERC2637	Cluster 2	C. manginecans	China	Guangdong	Eucalyptus sp.	Coppice stumps of freshly harvested Eucalyptus	This study (I & T SSR markers)a & Lui et. al.. 2021b	450	453	201	221	252	250	294	325	346	418	291	157	403	175	304	339	b	b	b	b	b	b	b	b	b	b	b	b	b	b	b	b
227	CERC2638	Cluster 2	C. manginecans	China	Guangdong	Eucalyptus sp.	Coppice stumps of freshly harvested Eucalyptus	This study (I & T SSR markers)a & Lui et. al.. 2021b	450	453	201	221	252	250	294	325	346	418	291	157	403	175	304	339	b	b	b	b	b	b	b	b	b	b	b	b	b	b	b	b
228	CERC2639	Cluster 2	C. manginecans	China	Guangdong	Eucalyptus sp.	Coppice stumps of freshly harvested Eucalyptus	This study (I & T SSR markers)a & Lui et. al.. 2021b	450	453	201	221	252	250	294	325	346	418	291	157	403	175	304	339	b	b	b	b	b	b	b	b	b	b	b	b	b	b	b	b
229	CERC2640	Cluster 2	C. manginecans	China	Guangdong	Eucalyptus sp.	Coppice stumps of freshly harvested Eucalyptus	This study (I & T SSR markers)a & Lui et. al.. 2021b	450	453	201	221	252	250	294	325	346	418	291	157	403	175	304	339	b	b	b	b	b	b	b	b	b	b	b	b	b	b	b	b
230	CERC2641	Cluster 2	C. manginecans	China	Guangdong	Eucalyptus sp.	Coppice stumps of freshly harvested Eucalyptus	This study (I & T SSR markers)a & Lui et. al.. 2021b	450	453	201	221	252	250	294	325	346	418	291	157	403	175	304	339	b	b	b	b	b	b	b	b	b	b	b	b	b	b	b	b
231	CERC2642	Cluster 2	C. manginecans	China	Guangdong	Eucalyptus sp.	Coppice stumps of freshly harvested Eucalyptus	This study (I & T SSR markers)a & Lui et. al.. 2021b	450	453	201	221	252	250	294	325	346	418	291	157	403	175	304	339	b	b	b	b	b	b	b	b	b	b	b	b	b	b	b	b
232	CERC2643	Cluster 2	C. manginecans	China	Guangdong	Eucalyptus sp.	Coppice stumps of freshly harvested Eucalyptus	This study (I & T SSR markers)a & Lui et. al.. 2021b	450	453	201	221	252	250	294	325	346	418	291	157	403	175	304	339	b	b	b	b	b	b	b	b	b	b	b	b	b	b	b	b
233	CERC2644	Cluster 2	C. manginecans	China	Guangdong	Eucalyptus sp.	Coppice stumps of freshly harvested Eucalyptus	This study (I & T SSR markers)a & Lui et. al.. 2021b	450	453	201	221	252	250	294	325	346	418	291	157	403	175	304	339	b	b	b	b	b	b	b	b	b	b	b	b	b	b	b	b
234	CERC2645	Cluster 2	C. manginecans	China	Guangdong	Eucalyptus sp.	Coppice stumps of freshly harvested Eucalyptus	This study (I & T SSR markers)a & Lui et. al.. 2021b	450	453	201	221	252	250	294	325	346	418	291	157	403	175	304	339	b	b	b	b	b	b	b	b	b	b	b	b	b	b	b	b
235	CERC2624	Cluster 2	C. manginecans	China	Guangdong	Eucalyptus sp.	Coppice stumps of freshly harvested Eucalyptus	This study (I & T SSR markers)a & Lui et. al.. 2021b	447	453	206	221	249	250	300	325	346	418	284	160	403	226	304	339	b	b	b	b	b	b	b	b	b	b	b	b	b	b	b	b
236	CERC2625	Cluster 2	C. manginecans	China	Guangdong	Eucalyptus sp.	Coppice stumps of freshly harvested Eucalyptus	This study (I & T SSR markers)a & Lui et. al.. 2021b	447	453	206	221	249	250	300	325	346	418	284	160	403	226	304	339	b	b	b	b	b	b	b	b	b	b	b	b	b	b	b	b
237	CERC2626	Cluster 2	C. manginecans	China	Guangdong	Eucalyptus sp.	Coppice stumps of freshly harvested Eucalyptus	This study (I & T SSR markers)a & Lui et. al.. 2021b	447	453	206	221	249	250	300	325	346	418	284	160	403	226	304	339	b	b	b	b	b	b	b	b	b	b	b	b	b	b	b	b
238	CERC2589	Cluster 1	C. eucalypticola	China	Guangdong	Eucalyptus sp.	Coppice stumps of freshly harvested Eucalyptus	This study (I & T SSR markers)a & Lui et. al.. 2021b	450	447	198	218	249	250	300	325	352	412	291	157	397	172	310	237	b	b	b	b	b	b	b	b	b	b	b	b	b	b	b	b
239	CERC2590	Cluster 1	C. eucalypticola	China	Guangdong	Eucalyptus sp.	Coppice stumps of freshly harvested Eucalyptus	This study (I & T SSR markers)a & Lui et. al.. 2021b	450	447	198	218	249	250	300	325	352	412	291	157	397	172	310	237	b	b	b	b	b	b	b	b	b	b	b	b	b	b	b	b
240	CERC2591	Cluster 1	C. eucalypticola	China	Guangdong	Eucalyptus sp.	Coppice stumps of freshly harvested Eucalyptus	This study (I & T SSR markers)a & Lui et. al.. 2021b	450	447	198	218	249	250	300	325	352	412	291	157	397	172	310	237	b	b	b	b	b	b	b	b	b	b	b	b	b	b	b	b
241	CERC2592	Cluster 1	C. eucalypticola	China	Guangdong	Eucalyptus sp.	Coppice stumps of freshly harvested Eucalyptus	This study (I & T SSR markers)a & Lui et. al.. 2021b	450	447	198	218	249	250	300	325	352	412	291	157	397	172	310	237	b	b	b	b	b	b	b	b	b	b	b	b	b	b	b	b
242	CERC2613	Cluster 1	C. eucalypticola	China	Guangdong	Eucalyptus sp.	Coppice stumps of freshly harvested Eucalyptus	This study (I & T SSR markers)a & Lui et. al.. 2021b	450	447	198	218	249	250	300	325	352	412	291	157	400	172	310	237	b	b	b	b	b	b	b	b	b	b	b	b	b	b	b	b
243	CERC2614	Cluster 1	C. eucalypticola	China	Guangdong	Eucalyptus sp.	Coppice stumps of freshly harvested Eucalyptus	This study (I & T SSR markers)a & Lui et. al.. 2021b	450	447	198	218	249	250	300	325	352	412	291	157	397	172	310	237	b	b	b	b	b	b	b	b	b	b	b	b	b	b	b	b
244	CERC2615	Cluster 1	C. eucalypticola	China	Guangdong	Eucalyptus sp.	Coppice stumps of freshly harvested Eucalyptus	This study (I & T SSR markers)a & Lui et. al.. 2021b	450	447	198	218	249	250	300	325	352	412	291	157	397	172	310	237	b	b	b	b	b	b	b	b	b	b	b	b	b	b	b	b
245	CERC2616	Cluster 1	C. eucalypticola	China	Guangdong	Eucalyptus sp.	Coppice stumps of freshly harvested Eucalyptus	This study (I & T SSR markers)a & Lui et. al.. 2021b	450	447	198	218	249	250	300	325	352	412	291	157	397	172	310	237	b	b	b	b	b	b	b	b	b	b	b	b	b	b	b	b
246	CERC2617	Cluster 1	C. eucalypticola	China	Guangdong	Eucalyptus sp.	Coppice stumps of freshly harvested Eucalyptus	This study (I & T SSR markers)a & Lui et. al.. 2021b	450	447	198	218	249	250	300	325	352	412	291	157	397	172	310	237	b	b	b	b	b	b	b	b	b	b	b	b	b	b	b	b
247	CERC2618	Cluster 1	C. eucalypticola	China	Guangdong	Eucalyptus sp.	Coppice stumps of freshly harvested Eucalyptus	This study (I & T SSR markers)a & Lui et. al.. 2021b	450	447	198	218	249	250	300	325	352	412	291	157	397	172	310	237	b	b	b	b	b	b	b	b	b	b	b	b	b	b	b	b
248	CERC2619	Cluster 1	C. eucalypticola	China	Guangdong	Eucalyptus sp.	Coppice stumps of freshly harvested Eucalyptus	This study (I & T SSR markers)a & Lui et. al.. 2021b	450	447	198	218	249	250	300	325	352	412	291	157	397	172	310	237	b	b	b	b	b	b	b	b	b	b	b	b	b	b	b	b
249	CERC2622	Cluster 1	C. eucalypticola	China	Guangdong	Eucalyptus sp.	Coppice stumps of freshly harvested Eucalyptus	This study (I & T SSR markers)a & Lui et. al.. 2021b	450	447	198	218	249	250	300	325	352	412	291	157	397	172	310	237	b	b	b	b	b	b	b	b	b	b	b	b	b	b	b	b
250	CERC2623	Cluster 1	C. eucalypticola	China	Guangdong	Eucalyptus sp.	Coppice stumps of freshly harvested Eucalyptus	This study (I & T SSR markers)a & Lui et. al.. 2021b	450	447	198	218	249	250	300	325	352	412	291	157	397	172	310	237	b	b	b	b	b	b	b	b	b	b	b	b	b	b	b	b
251	CERC2628	Cluster 1	C. eucalypticola	China	Guangdong	Eucalyptus sp.	Coppice stumps of freshly harvested Eucalyptus	This study (I & T SSR markers)a & Lui et. al.. 2021b	455	447	198	218	252	262	300	325	349	412	291	157	397	172	310	211	b	b	b	b	b	b	b	b	b	b	b	b	b	b	b	b
252	CERC2593	Cluster 1	C. eucalypticola	China	Guangdong	Eucalyptus sp.	Coppice stumps of freshly harvested Eucalyptus	This study (I & T SSR markers)a & Lui et. al.. 2021b	455	447	198	218	252	262	300	325	343	412	293	157	397	172	310	211	b	b	b	b	b	b	b	b	b	b	b	b	b	b	b	b
253	CERC2594	Cluster 1	C. eucalypticola	China	Guangdong	Eucalyptus sp.	Coppice stumps of freshly harvested Eucalyptus	This study (I & T SSR markers)a & Lui et. al.. 2021b	455	447	198	218	252	262	300	325	343	412	293	157	397	172	310	211	b	b	b	b	b	b	b	b	b	b	b	b	b	b	b	b
254	CERC2595	Cluster 1	C. eucalypticola	China	Guangdong	Eucalyptus sp.	Coppice stumps of freshly harvested Eucalyptus	This study (I & T SSR markers)a & Lui et. al.. 2021b	455	447	198	218	252	262	300	325	343	412	293	157	397	172	310	211	b	b	b	b	b	b	b	b	b	b	b	b	b	b	b	b
255	CERC2596	Cluster 1	C. eucalypticola	China	Guangdong	Eucalyptus sp.	Coppice stumps of freshly harvested Eucalyptus	This study (I & T SSR markers)a & Lui et. al.. 2021b	455	447	198	218	252	262	300	325	343	412	293	157	397	172	310	211	b	b	b	b	b	b	b	b	b	b	b	b	b	b	b	b
256	CERC2597	Cluster 1	C. eucalypticola	China	Guangdong	Eucalyptus sp.	Coppice stumps of freshly harvested Eucalyptus	This study (I & T SSR markers)a & Lui et. al.. 2021b	455	447	198	218	252	262	300	325	343	412	293	157	397	172	310	211	b	b	b	b	b	b	b	b	b	b	b	b	b	b	b	b
257	CERC2598	Cluster 1	C. eucalypticola	China	Guangdong	Eucalyptus sp.	Coppice stumps of freshly harvested Eucalyptus	This study (I & T SSR markers)a & Lui et. al.. 2021b	455	447	198	218	252	262	300	325	343	412	293	157	397	172	310	211	b	b	b	b	b	b	b	b	b	b	b	b	b	b	b	b
258	CERC2599	Cluster 1	C. eucalypticola	China	Guangdong	Eucalyptus sp.	Coppice stumps of freshly harvested Eucalyptus	This study (I & T SSR markers)a & Lui et. al.. 2021b	455	447	198	218	252	262	300	325	343	412	293	157	397	172	310	211	b	b	b	b	b	b	b	b	b	b	b	b	b	b	b	b
259	CERC2587	Cluster 1	C. eucalypticola	China	Guangdong	Eucalyptus sp.	Coppice stumps of freshly harvested Eucalyptus	This study (I & T SSR markers)a & Lui et. al.. 2021b	450	447	198	218	252	262	300	328	349	412	291	157	397	172	310	237	b	b	b	b	b	b	b	b	b	b	b	b	b	b	b	b
260	CERC2588	Cluster 1	C. eucalypticola	China	Guangdong	Eucalyptus sp.	Coppice stumps of freshly harvested Eucalyptus	This study (I & T SSR markers)a & Lui et. al.. 2021b	450	447	198	218	252	262	300	328	349	412	291	157	397	172	310	237	b	b	b	b	b	b	b	b	b	b	b	b	b	b	b	b
261	CERC2606	Cluster 1	C. eucalypticola	China	Guangdong	Eucalyptus sp.	Coppice stumps of freshly harvested Eucalyptus	This study (I & T SSR markers)a & Lui et. al.. 2021b	450	447	198	218	252	262	300	328	349	412	291	157	397	172	310	237	b	b	b	b	b	b	b	b	b	b	b	b	b	b	b	b
262	CERC2607	Cluster 1	C. eucalypticola	China	Guangdong	Eucalyptus sp.	Coppice stumps of freshly harvested Eucalyptus	This study (I & T SSR markers)a & Lui et. al.. 2021b	450	447	198	218	252	262	300	328	349	412	291	157	397	172	310	237	b	b	b	b	b	b	b	b	b	b	b	b	b	b	b	b
263	CERC2009	Cluster 1	C. eucalypticola	China	Guangxi Zhuang Autonomous Region	Eucalyptus sp.	Coppice stumps of freshly harvested Eucalyptus	This study (I & T SSR markers)a & Lui et. al.. 2021b	455	450	201	218	252	250	300	325	349	412	291	157	397	175	310	237	b	b	b	b	b	b	b	b	b	b	b	b	b	b	b	b
264	CERC2010	Cluster 1	C. eucalypticola	China	Guangxi Zhuang Autonomous Region	Eucalyptus sp.	Coppice stumps of freshly harvested Eucalyptus	This study (I & T SSR markers)a & Lui et. al.. 2021b	455	450	201	218	252	250	300	325	349	412	291	157	397	175	310	237	b	b	b	b	b	b	b	b	b	b	b	b	b	b	b	b
265	CERC2011	Cluster 1	C. eucalypticola	China	Guangxi Zhuang Autonomous Region	Eucalyptus sp.	Coppice stumps of freshly harvested Eucalyptus	This study (I & T SSR markers)a & Lui et. al.. 2021b	455	450	201	218	252	250	300	325	349	412	291	157	397	175	310	237	b	b	b	b	b	b	b	b	b	b	b	b	b	b	b	b
266	CERC2012	Cluster 1	C. eucalypticola	China	Guangxi Zhuang Autonomous Region	Eucalyptus sp.	Coppice stumps of freshly harvested Eucalyptus	This study (I & T SSR markers)a & Lui et. al.. 2021b	455	450	201	218	252	250	300	325	349	412	291	157	397	175	310	237	b	b	b	b	b	b	b	b	b	b	b	b	b	b	b	b
267	CERC2013	Cluster 1	C. eucalypticola	China	Guangxi Zhuang Autonomous Region	Eucalyptus sp.	Coppice stumps of freshly harvested Eucalyptus	This study (I & T SSR markers)a & Lui et. al.. 2021b	455	450	201	218	252	250	300	325	349	412	291	157	397	175	310	237	b	b	b	b	b	b	b	b	b	b	b	b	b	b	b	b
268	CERC2016	Cluster 1	C. eucalypticola	China	Guangxi Zhuang Autonomous Region	Eucalyptus sp.	Coppice stumps of freshly harvested Eucalyptus	This study (I & T SSR markers)a & Lui et. al.. 2021b	455	450	201	218	252	250	300	325	349	412	291	157	397	175	310	237	b	b	b	b	b	b	b	b	b	b	b	b	b	b	b	b
269	CERC2017	Cluster 1	C. eucalypticola	China	Guangxi Zhuang Autonomous Region	Eucalyptus sp.	Coppice stumps of freshly harvested Eucalyptus	This study (I & T SSR markers)a & Lui et. al.. 2021b	455	450	201	218	252	250	300	325	349	412	291	157	397	175	310	237	b	b	b	b	b	b	b	b	b	b	b	b	b	b	b	b
270	CERC2103	Cluster 1	C. eucalypticola	China	Hunan	Eucalyptus sp.	Coppice stumps of freshly harvested Eucalyptus	This study (I & T SSR markers)a & Lui et. al.. 2021b	455	447	201	218	249	250	300	325	349	412	291	157	397	175	316	237	b	b	b	b	b	b	b	b	b	b	b	b	b	b	b	b
271	CERC2104	Cluster 1	C. eucalypticola	China	Hunan	Eucalyptus sp.	Coppice stumps of freshly harvested Eucalyptus	This study (I & T SSR markers)a & Lui et. al.. 2021b	455	447	201	218	249	250	300	325	349	412	291	157	397	175	316	237	b	b	b	b	b	b	b	b	b	b	b	b	b	b	b	b
272	CERC2105	Cluster 1	C. eucalypticola	China	Hunan	Eucalyptus sp.	Coppice stumps of freshly harvested Eucalyptus	This study (I & T SSR markers)a & Lui et. al.. 2021b	455	447	201	218	249	250	300	325	349	412	291	157	397	175	316	237	b	b	b	b	b	b	b	b	b	b	b	b	b	b	b	b
273	CERC2106	Cluster 1	C. eucalypticola	China	Hunan	Eucalyptus sp.	Coppice stumps of freshly harvested Eucalyptus	This study (I & T SSR markers)a & Lui et. al.. 2021b	455	447	201	218	249	250	300	325	349	412	291	157	397	175	316	237	b	b	b	b	b	b	b	b	b	b	b	b	b	b	b	b
274	CERC2107	Cluster 1	C. eucalypticola	China	Hunan	Eucalyptus sp.	Coppice stumps of freshly harvested Eucalyptus	This study (I & T SSR markers)a & Lui et. al.. 2021b	455	447	201	218	249	250	300	325	349	412	291	157	397	175	316	237	b	b	b	b	b	b	b	b	b	b	b	b	b	b	b	b
275	CERC2109	Cluster 1	C. eucalypticola	China	Hunan	Eucalyptus sp.	Coppice stumps of freshly harvested Eucalyptus	This study (I & T SSR markers)a & Lui et. al.. 2021b	455	447	201	218	249	250	300	325	349	412	291	157	397	205	316	237	b	b	b	b	b	b	b	b	b	b	b	b	b	b	b	b
276	CERC2110	Cluster 1	C. eucalypticola	China	Hunan	Eucalyptus sp.	Coppice stumps of freshly harvested Eucalyptus	This study (I & T SSR markers)a & Lui et. al.. 2021b	455	447	201	218	249	250	300	325	349	412	291	157	397	175	316	237	b	b	b	b	b	b	b	b	b	b	b	b	b	b	b	b
277	CERC2111	Cluster 1	C. eucalypticola	China	Hunan	Eucalyptus sp.	Coppice stumps of freshly harvested Eucalyptus	This study (I & T SSR markers)a & Lui et. al.. 2021b	455	447	201	218	249	250	300	325	349	412	291	157	397	175	316	237	b	b	b	b	b	b	b	b	b	b	b	b	b	b	b	b
278	CERC2113	Cluster 1	C. eucalypticola	China	Hunan	Eucalyptus sp.	Coppice stumps of freshly harvested Eucalyptus	This study (I & T SSR markers)a & Lui et. al.. 2021b	455	447	201	218	249	250	300	325	349	412	291	157	397	175	316	237	b	b	b	b	b	b	b	b	b	b	b	b	b	b	b	b
279	CERC2115	Cluster 1	C. eucalypticola	China	Hunan	Eucalyptus sp.	Coppice stumps of freshly harvested Eucalyptus	This study (I & T SSR markers)a & Lui et. al.. 2021b	455	447	201	218	249	250	300	325	349	412	291	157	397	175	316	237	b	b	b	b	b	b	b	b	b	b	b	b	b	b	b	b
280	CERC2068	Cluster 1	C. eucalypticola	China	Hunan	Eucalyptus sp.	Coppice stumps of freshly harvested Eucalyptus	This study (I & T SSR markers)a & Lui et. al.. 2021b	450	447	201	218	249	250	300	325	349	412	291	157	397	172	316	237	b	b	b	b	b	b	b	b	b	b	b	b	b	b	b	b
281	CERC2070	Cluster 1	C. eucalypticola	China	Hunan	Eucalyptus sp.	Coppice stumps of freshly harvested Eucalyptus	This study (I & T SSR markers)a & Lui et. al.. 2021b	450	447	201	218	249	250	300	325	349	412	291	157	397	172	316	237	b	b	b	b	b	b	b	b	b	b	b	b	b	b	b	b
282	CERC2074	Cluster 1	C. eucalypticola	China	Hunan	Eucalyptus sp.	Coppice stumps of freshly harvested Eucalyptus	This study (I & T SSR markers)a & Lui et. al.. 2021b	450	447	201	218	249	250	300	325	349	412	291	157	397	172	316	237	b	b	b	b	b	b	b	b	b	b	b	b	b	b	b	b
283	CERC2076	Cluster 1	C. eucalypticola	China	Hunan	Eucalyptus sp.	Coppice stumps of freshly harvested Eucalyptus	This study (I & T SSR markers)a & Lui et. al.. 2021b	450	447	201	218	249	250	300	325	349	412	291	157	397	172	316	237	b	b	b	b	b	b	b	b	b	b	b	b	b	b	b	b
284	CERC2079	Cluster 1	C. eucalypticola	China	Hunan	Eucalyptus sp.	Coppice stumps of freshly harvested Eucalyptus	This study (I & T SSR markers)a & Lui et. al.. 2021b	450	447	201	218	249	250	300	325	349	412	291	157	397	172	316	237	b	b	b	b	b	b	b	b	b	b	b	b	b	b	b	b
285	CERC2080	Cluster 1	C. eucalypticola	China	Hunan	Eucalyptus sp.	Coppice stumps of freshly harvested Eucalyptus	This study (I & T SSR markers)a & Lui et. al.. 2021b	450	447	201	218	249	250	300	325	349	412	291	157	397	172	316	237	b	b	b	b	b	b	b	b	b	b	b	b	b	b	b	b
286	CERC2082	Cluster 1	C. eucalypticola	China	Hunan	Eucalyptus sp.	Coppice stumps of freshly harvested Eucalyptus	This study (I & T SSR markers)a & Lui et. al.. 2021b	450	447	201	218	249	250	300	325	349	412	291	157	397	172	316	237	b	b	b	b	b	b	b	b	b	b	b	b	b	b	b	b
287	CERC2084	Cluster 1	C. eucalypticola	China	Hunan	Eucalyptus sp.	Coppice stumps of freshly harvested Eucalyptus	This study (I & T SSR markers)a & Lui et. al.. 2021b	450	447	201	218	249	250	300	325	349	412	291	157	397	172	316	237	b	b	b	b	b	b	b	b	b	b	b	b	b	b	b	b
288	CERC2085	Cluster 1	C. eucalypticola	China	Hunan	Eucalyptus sp.	Coppice stumps of freshly harvested Eucalyptus	This study (I & T SSR markers)a & Lui et. al.. 2021b	450	447	201	218	249	250	300	325	349	412	291	157	397	172	316	237	b	b	b	b	b	b	b	b	b	b	b	b	b	b	b	b
289	CERC2088	Cluster 1	C. eucalypticola	China	Hunan	Eucalyptus sp.	Coppice stumps of freshly harvested Eucalyptus	This study (I & T SSR markers)a & Lui et. al.. 2021b	450	447	201	218	249	250	300	325	349	412	291	157	397	172	316	237	b	b	b	b	b	b	b	b	b	b	b	b	b	b	b	b
290	CERC2089	Cluster 1	C. eucalypticola	China	Hunan	Eucalyptus sp.	Coppice stumps of freshly harvested Eucalyptus	This study (I & T SSR markers)a & Lui et. al.. 2021b	450	447	201	218	249	250	300	325	349	412	291	157	397	172	316	237	b	b	b	b	b	b	b	b	b	b	b	b	b	b	b	b
291	CERC2097	Cluster 1	C. eucalypticola	China	Hunan	Eucalyptus sp.	Coppice stumps of freshly harvested Eucalyptus	This study (I & T SSR markers)a & Lui et. al.. 2021b	450	447	201	218	249	250	300	325	349	412	291	157	397	172	316	237	b	b	b	b	b	b	b	b	b	b	b	b	b	b	b	b
292	CERC2101	Cluster 1	C. eucalypticola	China	Hunan	Eucalyptus sp.	Coppice stumps of freshly harvested Eucalyptus	This study (I & T SSR markers)a & Lui et. al.. 2021b	450	447	201	218	249	250	300	325	349	412	291	157	397	172	316	237	b	b	b	b	b	b	b	b	b	b	b	b	b	b	b	b
293	CERC2102	Cluster 1	C. eucalypticola	China	Hunan	Eucalyptus sp.	Coppice stumps of freshly harvested Eucalyptus	This study (I & T SSR markers)a & Lui et. al.. 2021b	450	447	201	218	249	250	300	325	349	412	291	157	397	172	316	237	b	b	b	b	b	b	b	b	b	b	b	b	b	b	b	b
294	CERC2190	Cluster 1	C. eucalypticola	China	Hunan	Eucalyptus sp.	Coppice stumps of freshly harvested Eucalyptus	This study (I & T SSR markers)a & Lui et. al.. 2021b	455	447	201	218	252	262	300	325	349	412	291	157	397	172	310	237	b	b	b	b	b	b	b	b	b	b	b	b	b	b	b	b
295	CERC2191	Cluster 1	C. eucalypticola	China	Hunan	Eucalyptus sp.	Coppice stumps of freshly harvested Eucalyptus	This study (I & T SSR markers)a & Lui et. al.. 2021b	455	447	201	218	252	262	300	325	349	412	291	157	397	172	310	237	b	b	b	b	b	b	b	b	b	b	b	b	b	b	b	b
296	CERC2192	Cluster 1	C. eucalypticola	China	Hunan	Eucalyptus sp.	Coppice stumps of freshly harvested Eucalyptus	This study (I & T SSR markers)a & Lui et. al.. 2021b	455	447	201	218	252	262	300	325	349	412	291	157	397	172	310	237	b	b	b	b	b	b	b	b	b	b	b	b	b	b	b	b
297	CERC2193	Cluster 1	C. eucalypticola	China	Hunan	Eucalyptus sp.	Coppice stumps of freshly harvested Eucalyptus	This study (I & T SSR markers)a & Lui et. al.. 2021b	455	447	201	218	252	262	300	325	349	412	291	157	397	172	310	237	b	b	b	b	b	b	b	b	b	b	b	b	b	b	b	b
298	CERC2194	Cluster 1	C. eucalypticola	China	Hunan	Eucalyptus sp.	Coppice stumps of freshly harvested Eucalyptus	This study (I & T SSR markers)a & Lui et. al.. 2021b	455	447	201	218	252	262	300	325	349	412	291	157	397	172	310	237	b	b	b	b	b	b	b	b	b	b	b	b	b	b	b	b
299	CERC2195	Cluster 1	C. eucalypticola	China	Hunan	Eucalyptus sp.	Coppice stumps of freshly harvested Eucalyptus	This study (I & T SSR markers)a & Lui et. al.. 2021b	455	447	201	218	252	262	300	325	349	412	291	157	397	172	310	237	b	b	b	b	b	b	b	b	b	b	b	b	b	b	b	b
300	CERC2196	Cluster 1	C. eucalypticola	China	Hunan	Eucalyptus sp.	Coppice stumps of freshly harvested Eucalyptus	This study (I & T SSR markers)a & Lui et. al.. 2021b	455	447	201	218	252	262	300	325	349	412	291	157	397	172	310	237	b	b	b	b	b	b	b	b	b	b	b	b	b	b	b	b
301	CERC2126	Cluster 1	C. eucalypticola	China	Hunan	Eucalyptus sp.	Coppice stumps of freshly harvested Eucalyptus	This study (I & T SSR markers)a & Lui et. al.. 2021b	455	447	201	218	252	262	300	325	343	412	291	157	397	175	316	237	b	b	b	b	b	b	b	b	b	b	b	b	b	b	b	b
302	CERC2127	Cluster 1	C. eucalypticola	China	Hunan	Eucalyptus sp.	Coppice stumps of freshly harvested Eucalyptus	This study (I & T SSR markers)a & Lui et. al.. 2021b	455	447	201	218	252	262	300	325	343	412	291	157	397	175	316	237	b	b	b	b	b	b	b	b	b	b	b	b	b	b	b	b
303	CERC2129	Cluster 1	C. eucalypticola	China	Hunan	Eucalyptus sp.	Coppice stumps of freshly harvested Eucalyptus	This study (I & T SSR markers)a & Lui et. al.. 2021b	455	447	201	218	252	262	300	325	343	412	291	157	397	175	316	237	b	b	b	b	b	b	b	b	b	b	b	b	b	b	b	b
304	CERC2121	Cluster 1	C. eucalypticola	China	Hunan	Eucalyptus sp.	Coppice stumps of freshly harvested Eucalyptus	This study (I & T SSR markers)a & Lui et. al.. 2021b	455	447	201	218	255	262	300	325	349	412	291	157	397	175	316	211	b	b	b	b	b	b	b	b	b	b	b	b	b	b	b	b
305	CERC2122	Cluster 1	C. eucalypticola	China	Hunan	Eucalyptus sp.	Coppice stumps of freshly harvested Eucalyptus	This study (I & T SSR markers)a & Lui et. al.. 2021b	455	447	201	218	255	262	300	325	349	412	291	157	397	175	316	211	b	b	b	b	b	b	b	b	b	b	b	b	b	b	b	b
306	CERC2123	Cluster 1	C. eucalypticola	China	Hunan	Eucalyptus sp.	Coppice stumps of freshly harvested Eucalyptus	This study (I & T SSR markers)a & Lui et. al.. 2021b	455	447	201	218	255	262	300	325	349	412	291	157	397	175	316	211	b	b	b	b	b	b	b	b	b	b	b	b	b	b	b	b
307	CERC2124	Cluster 1	C. eucalypticola	China	Hunan	Eucalyptus sp.	Coppice stumps of freshly harvested Eucalyptus	This study (I & T SSR markers)a & Lui et. al.. 2021b	455	447	201	218	255	262	300	325	349	412	291	157	397	175	316	211	b	b	b	b	b	b	b	b	b	b	b	b	b	b	b	b
308	CERC2125	Cluster 1	C. eucalypticola	China	Hunan	Eucalyptus sp.	Coppice stumps of freshly harvested Eucalyptus	This study (I & T SSR markers)a & Lui et. al.. 2021b	455	447	201	218	255	262	300	325	349	412	291	157	397	175	316	211	b	b	b	b	b	b	b	b	b	b	b	b	b	b	b	b
309	CERC2116	Cluster 1	C. eucalypticola	China	Hunan	Eucalyptus sp.	Coppice stumps of freshly harvested Eucalyptus	This study (I & T SSR markers)a & Lui et. al.. 2021b	455	420	206	218	252	262	300	325	349	412	293	157	397	175	310	237	b	b	b	b	b	b	b	b	b	b	b	b	b	b	b	b
310	CERC2117	Cluster 1	C. eucalypticola	China	Hunan	Eucalyptus sp.	Coppice stumps of freshly harvested Eucalyptus	This study (I & T SSR markers)a & Lui et. al.. 2021b	455	420	206	218	252	262	300	325	349	412	293	157	397	175	310	237	b	b	b	b	b	b	b	b	b	b	b	b	b	b	b	b
311	CERC2118	Cluster 1	C. eucalypticola	China	Hunan	Eucalyptus sp.	Coppice stumps of freshly harvested Eucalyptus	This study (I & T SSR markers)a & Lui et. al.. 2021b	455	420	206	218	252	262	300	325	349	412	293	157	397	175	310	237	b	b	b	b	b	b	b	b	b	b	b	b	b	b	b	b
312	CERC2119	Cluster 1	C. eucalypticola	China	Hunan	Eucalyptus sp.	Coppice stumps of freshly harvested Eucalyptus	This study (I & T SSR markers)a & Lui et. al.. 2021b	455	420	206	218	252	262	300	325	349	412	293	157	397	175	310	237	b	b	b	b	b	b	b	b	b	b	b	b	b	b	b	b
313	CERC2120	Cluster 1	C. eucalypticola	China	Hunan	Eucalyptus sp.	Coppice stumps of freshly harvested Eucalyptus	This study (I & T SSR markers)a & Lui et. al.. 2021b	455	420	206	218	252	262	300	325	349	412	293	157	397	175	310	237	b	b	b	b	b	b	b	b	b	b	b	b	b	b	b	b
314	CERC2128	Cluster 1	C. eucalypticola	China	Hunan	Eucalyptus sp.	Coppice stumps of freshly harvested Eucalyptus	This study (I & T SSR markers)a & Lui et. al.. 2021b	455	447	206	218	252	250	300	325	343	412	291	157	397	175	310	237	b	b	b	b	b	b	b	b	b	b	b	b	b	b	b	b
315	CERC7795	Cluster 1	C. eucalypticola	China	Sichuan	P. granatum	Stem	This study (I & T SSR markers)a & Lui et. al.. 2021b	455	420	201	218	249	262	300	325	349	412	291	157	397	172	310	237	b	b	b	b	b	b	b	b	b	b	b	b	b	b	b	b
316	CERC7806	Cluster 1	C. eucalypticola	China	Sichuan	P. granatum	Stem	This study (I & T SSR markers)a & Lui et. al.. 2021b	455	420	201	218	249	262	300	325	349	412	291	157	397	172	310	237	b	b	b	b	b	b	b	b	b	b	b	b	b	b	b	b
317	CERC7832	Cluster 1	C. eucalypticola	China	Sichuan	P. granatum	Stem	This study (I & T SSR markers)a & Lui et. al.. 2021b	455	420	201	218	249	262	300	325	349	412	291	157	397	172	310	237	b	b	b	b	b	b	b	b	b	b	b	b	b	b	b	b
318	CERC7836	Cluster 1	C. eucalypticola	China	Sichuan	P. granatum	Stem	This study (I & T SSR markers)a & Lui et. al.. 2021b	455	420	201	218	249	262	300	325	349	412	291	157	397	172	310	237	b	b	b	b	b	b	b	b	b	b	b	b	b	b	b	b
319	CERC7845	Cluster 1	C. eucalypticola	China	Sichuan	P. granatum	Stem	This study (I & T SSR markers)a & Lui et. al.. 2021b	455	420	201	218	249	262	300	325	349	412	291	157	397	172	310	237	b	b	b	b	b	b	b	b	b	b	b	b	b	b	b	b
320	CERC7847	Cluster 1	C. eucalypticola	China	Sichuan	P. granatum	Stem	This study (I & T SSR markers)a & Lui et. al.. 2021b	455	420	201	218	249	262	300	325	349	412	291	157	397	205	310	237	b	b	b	b	b	b	b	b	b	b	b	b	b	b	b	b
321	CERC7852	Cluster 1	C. eucalypticola	China	Sichuan	P. granatum	Stem	This study (I & T SSR markers)a & Lui et. al.. 2021b	455	420	201	218	249	262	300	325	349	412	291	157	397	205	310	237	b	b	b	b	b	b	b	b	b	b	b	b	b	b	b	b
322	CERC7853	Cluster 1	C. eucalypticola	China	Sichuan	P. granatum	Stem	This study (I & T SSR markers)a & Lui et. al.. 2021b	455	420	201	218	249	262	300	325	349	412	291	157	397	205	310	237	b	b	b	b	b	b	b	b	b	b	b	b	b	b	b	b
323	CERC7822	Cluster 1	C. eucalypticola	China	Sichuan	P. granatum	Stem	This study (I & T SSR markers)a & Lui et. al.. 2021b	455	447	201	218	249	262	300	325	349	412	291	157	397	175	310	237	b	b	b	b	b	b	b	b	b	b	b	b	b	b	b	b
324	CERC7804	Cluster 1	C. eucalypticola	China	Sichuan	P. granatum	Stem	This study (I & T SSR markers)a & Lui et. al.. 2021b	458	420	201	218	249	262	300	325	349	412	291	157	397	172	310	237	b	b	b	b	b	b	b	b	b	b	b	b	b	b	b	b
325	CERC7810	Cluster 1	C. eucalypticola	China	Sichuan	P. granatum	Stem	This study (I & T SSR markers)a & Lui et. al.. 2021b	455	420	201	218	249	262	303	325	349	412	291	157	397	172	310	237	b	b	b	b	b	b	b	b	b	b	b	b	b	b	b	b
326	CERC7802	Cluster 1	C. eucalypticola	China	Sichuan	P. granatum	Stem	This study (I & T SSR markers)a & Lui et. al.. 2021b	455	420	201	218	249	250	300	325	349	412	291	157	397	172	310	237	b	b	b	b	b	b	b	b	b	b	b	b	b	b	b	b
327	CERC7785	Cluster 1	C. eucalypticola	China	Sichuan	P. granatum	Stem	This study (I & T SSR markers)a & Lui et. al.. 2021b	455	447	201	218	252	250	300	325	349	412	291	157	397	175	310	237	b	b	b	b	b	b	b	b	b	b	b	b	b	b	b	b
328	CERC7789	Cluster 1	C. eucalypticola	China	Sichuan	P. granatum	Stem	This study (I & T SSR markers)a & Lui et. al.. 2021b	455	447	201	218	252	250	300	325	349	412	289	157	397	175	310	237	b	b	b	b	b	b	b	b	b	b	b	b	b	b	b	b
329	CERC7791	Cluster 1	C. eucalypticola	China	Sichuan	P. granatum	Stem	This study (I & T SSR markers)a & Lui et. al.. 2021b	455	447	201	218	252	250	300	325	349	412	291	157	397	205	310	237	b	b	b	b	b	b	b	b	b	b	b	b	b	b	b	b
330	CERC7793	Cluster 1	C. eucalypticola	China	Sichuan	P. granatum	Stem	This study (I & T SSR markers)a & Lui et. al.. 2021b	455	447	201	218	252	250	300	325	349	412	291	157	397	205	310	237	b	b	b	b	b	b	b	b	b	b	b	b	b	b	b	b
331	CERC7798	Cluster 1	C. eucalypticola	China	Sichuan	P. granatum	Stem	This study (I & T SSR markers)a & Lui et. al.. 2021b	455	447	201	218	252	250	300	325	349	412	291	157	397	175	310	237	b	b	b	b	b	b	b	b	b	b	b	b	b	b	b	b
332	CERC7800	Cluster 1	C. eucalypticola	China	Sichuan	P. granatum	Stem	This study (I & T SSR markers)a & Lui et. al.. 2021b	455	447	201	218	252	250	300	325	349	412	291	157	397	205	310	237	b	b	b	b	b	b	b	b	b	b	b	b	b	b	b	b
333	CERC7808	Cluster 1	C. eucalypticola	China	Sichuan	P. granatum	Stem	This study (I & T SSR markers)a & Lui et. al.. 2021b	455	447	201	218	252	250	300	325	349	412	291	157	397	205	310	237	b	b	b	b	b	b	b	b	b	b	b	b	b	b	b	b
334	CERC7812	Cluster 1	C. eucalypticola	China	Sichuan	P. granatum	Stem	This study (I & T SSR markers)a & Lui et. al.. 2021b	455	447	201	218	252	250	300	325	349	412	291	157	397	205	310	237	b	b	b	b	b	b	b	b	b	b	b	b	b	b	b	b
335	CERC7814	Cluster 1	C. eucalypticola	China	Sichuan	P. granatum	Stem	This study (I & T SSR markers)a & Lui et. al.. 2021b	455	447	201	218	252	250	300	325	349	412	291	157	397	175	310	255	b	b	b	b	b	b	b	b	b	b	b	b	b	b	b	b
336	CERC7816	Cluster 1	C. eucalypticola	China	Sichuan	P. granatum	Stem	This study (I & T SSR markers)a & Lui et. al.. 2021b	455	447	201	218	252	250	300	325	349	412	291	157	397	175	310	237	b	b	b	b	b	b	b	b	b	b	b	b	b	b	b	b
337	CERC7824	Cluster 1	C. eucalypticola	China	Sichuan	P. granatum	Stem	This study (I & T SSR markers)a & Lui et. al.. 2021b	455	447	201	218	252	250	300	325	349	412	291	157	397	205	310	237	b	b	b	b	b	b	b	b	b	b	b	b	b	b	b	b
338	CERC7828	Cluster 1	C. eucalypticola	China	Sichuan	P. granatum	Stem	This study (I & T SSR markers)a & Lui et. al.. 2021b	455	447	201	218	252	250	300	325	349	412	291	157	397	175	310	237	b	b	b	b	b	b	b	b	b	b	b	b	b	b	b	b
339	CERC7830	Cluster 1	C. eucalypticola	China	Sichuan	P. granatum	Stem	This study (I & T SSR markers)a & Lui et. al.. 2021b	455	447	201	218	252	250	300	325	349	412	291	157	397	175	310	237	b	b	b	b	b	b	b	b	b	b	b	b	b	b	b	b
340	CERC7838	Cluster 1	C. eucalypticola	China	Sichuan	P. granatum	Stem	This study (I & T SSR markers)a & Lui et. al.. 2021b	455	447	201	218	252	250	300	325	349	412	289	157	397	175	310	237	b	b	b	b	b	b	b	b	b	b	b	b	b	b	b	b
341	CERC7840	Cluster 1	C. eucalypticola	China	Sichuan	P. granatum	Stem	This study (I & T SSR markers)a & Lui et. al.. 2021b	455	447	201	218	252	250	300	325	349	412	291	157	397	205	310	237	b	b	b	b	b	b	b	b	b	b	b	b	b	b	b	b
342	CERC7841	Cluster 1	C. eucalypticola	China	Sichuan	P. granatum	Stem	This study (I & T SSR markers)a & Lui et. al.. 2021b	455	447	201	218	252	250	300	325	349	412	291	157	397	175	310	237	b	b	b	b	b	b	b	b	b	b	b	b	b	b	b	b
343	CERC7850	Cluster 1	C. eucalypticola	China	Sichuan	P. granatum	Stem	This study (I & T SSR markers)a & Lui et. al.. 2021b	455	447	201	218	252	250	300	325	349	412	291	157	397	175	310	237	b	b	b	b	b	b	b	b	b	b	b	b	b	b	b	b
344	CERC7826	Cluster 1	C. eucalypticola	China	Sichuan	P. granatum	Stem	This study (I & T SSR markers)a & Lui et. al.. 2021b	455	420	198	218	249	262	300	325	349	412	291	157	397	172	316	246	b	b	b	b	b	b	b	b	b	b	b	b	b	b	b	b
345	CERC7843	Cluster 1	C. eucalypticola	China	Sichuan	P. granatum	Stem	This study (I & T SSR markers)a & Lui et. al.. 2021b	455	420	198	218	249	262	300	325	349	412	291	157	397	172	316	237	b	b	b	b	b	b	b	b	b	b	b	b	b	b	b	b
346	CERC5510	Cluster 1	C. eucalypticola	China	Yunnan	Eucalyptus sp.	Stem	This study (I & T SSR markers)a & Lui et. al.. 2021b	455	420	201	218	249	262	300	325	349	412	291	157	397	172	310	237	b	b	b	b	b	b	b	b	b	b	b	b	b	b	b	b
347	CERC5512	Cluster 1	C. eucalypticola	China	Yunnan	Eucalyptus sp.	Stem	This study (I & T SSR markers)a & Lui et. al.. 2021b	455	420	201	218	249	262	300	325	349	412	291	157	397	172	310	237	b	b	b	b	b	b	b	b	b	b	b	b	b	b	b	b
348	CERC5515	Cluster 1	C. eucalypticola	China	Yunnan	Eucalyptus sp.	Stem	This study (I & T SSR markers)a & Lui et. al.. 2021b	455	420	201	218	249	262	300	325	349	412	291	157	397	172	310	237	b	b	b	b	b	b	b	b	b	b	b	b	b	b	b	b
349	CERC3576	Cluster 1	C. eucalypticola	China	Yunnan	P. granatum	Stem	This study (I & T SSR markers)a & Lui et. al.. 2021b	455	420	201	218	249	262	300	325	349	412	291	157	397	172	310	246	b	b	b	b	b	b	b	b	b	b	b	b	b	b	b	b
350	CERC3577	Cluster 1	C. eucalypticola	China	Yunnan	P. granatum	Stem	This study (I & T SSR markers)a & Lui et. al.. 2021b	455	420	201	218	249	262	300	325	349	412	291	157	397	172	310	246	b	b	b	b	b	b	b	b	b	b	b	b	b	b	b	b
351	CERC3597	Cluster 1	C. eucalypticola	China	Yunnan	P. granatum	Stem	This study (I & T SSR markers)a & Lui et. al.. 2021b	455	420	201	218	249	262	300	325	349	412	291	157	397	172	316	237	b	b	b	b	b	b	b	b	b	b	b	b	b	b	b	b
352	CERC5488	Cluster 1	C. eucalypticola	China	Yunnan	P. granatum	Stem	This study (I & T SSR markers)a & Lui et. al.. 2021b	455	420	201	218	249	262	300	325	349	412	291	157	397	172	310	237	b	b	b	b	b	b	b	b	b	b	b	b	b	b	b	b
353	CERC5493	Cluster 1	C. eucalypticola	China	Yunnan	P. granatum	Stem	This study (I & T SSR markers)a & Lui et. al.. 2021b	455	420	201	218	249	262	300	325	349	412	291	157	397	172	310	237	b	b	b	b	b	b	b	b	b	b	b	b	b	b	b	b
354	CERC7741	Cluster 1	C. eucalypticola	China	Yunnan	P. granatum	Stem	This study (I & T SSR markers)a & Lui et. al.. 2021b	455	420	201	218	249	262	300	325	349	412	291	157	397	172	310	237	b	b	b	b	b	b	b	b	b	b	b	b	b	b	b	b
355	CERC3578	Cluster 1	C. eucalypticola	China	Yunnan	P. granatum	Stem	This study (I & T SSR markers)a & Lui et. al.. 2021b	455	420	198	218	249	262	300	325	349	412	291	157	397	172	316	246	b	b	b	b	b	b	b	b	b	b	b	b	b	b	b	b
356	CERC3580	Cluster 1	C. eucalypticola	China	Yunnan	P. granatum	Stem	This study (I & T SSR markers)a & Lui et. al.. 2021b	455	420	198	218	249	262	300	325	349	412	291	157	397	172	316	255	b	b	b	b	b	b	b	b	b	b	b	b	b	b	b	b
357	CERC3581	Cluster 1	C. eucalypticola	China	Yunnan	P. granatum	Stem	This study (I & T SSR markers)a & Lui et. al.. 2021b	455	420	198	218	249	262	300	325	349	412	291	157	397	172	316	237	b	b	b	b	b	b	b	b	b	b	b	b	b	b	b	b
358	CERC3586	Cluster 1	C. eucalypticola	China	Yunnan	P. granatum	Stem	This study (I & T SSR markers)a & Lui et. al.. 2021b	455	420	198	218	249	262	300	325	349	412	291	157	397	172	316	237	b	b	b	b	b	b	b	b	b	b	b	b	b	b	b	b
359	CERC3588	Cluster 1	C. eucalypticola	China	Yunnan	P. granatum	Stem	This study (I & T SSR markers)a & Lui et. al.. 2021b	455	420	198	218	249	262	300	325	349	412	291	157	397	172	316	237	b	b	b	b	b	b	b	b	b	b	b	b	b	b	b	b
360	CERC3590	Cluster 1	C. eucalypticola	China	Yunnan	P. granatum	Stem	This study (I & T SSR markers)a & Lui et. al.. 2021b	455	420	198	218	249	262	300	325	349	412	291	157	397	172	316	237	b	b	b	b	b	b	b	b	b	b	b	b	b	b	b	b
361	CERC3592	Cluster 1	C. eucalypticola	China	Yunnan	P. granatum	Stem	This study (I & T SSR markers)a & Lui et. al.. 2021b	455	420	198	218	249	262	300	325	349	412	291	157	397	172	316	237	b	b	b	b	b	b	b	b	b	b	b	b	b	b	b	b
362	CERC3595	Cluster 1	C. eucalypticola	China	Yunnan	P. granatum	Stem	This study (I & T SSR markers)a & Lui et. al.. 2021b	455	420	198	218	249	262	300	325	349	412	291	157	397	172	316	237	b	b	b	b	b	b	b	b	b	b	b	b	b	b	b	b
363	CERC3598	Cluster 1	C. eucalypticola	China	Yunnan	P. granatum	Stem	This study (I & T SSR markers)a & Lui et. al.. 2021b	455	420	198	218	249	262	300	325	349	412	291	157	397	172	316	237	b	b	b	b	b	b	b	b	b	b	b	b	b	b	b	b
364	CERC7685	Cluster 1	C. eucalypticola	China	Yunnan	P. granatum	Stem	This study (I & T SSR markers)a & Lui et. al.. 2021b	455	420	198	218	249	262	300	325	349	412	291	157	397	205	316	237	b	b	b	b	b	b	b	b	b	b	b	b	b	b	b	b
365	CERC7687	Cluster 1	C. eucalypticola	China	Yunnan	P. granatum	Stem	This study (I & T SSR markers)a & Lui et. al.. 2021b	455	420	198	218	249	262	300	325	349	412	289	157	397	172	316	237	b	b	b	b	b	b	b	b	b	b	b	b	b	b	b	b
366	CERC7689	Cluster 1	C. eucalypticola	China	Yunnan	P. granatum	Stem	This study (I & T SSR markers)a & Lui et. al.. 2021b	455	420	198	218	249	262	300	325	349	412	291	157	397	172	316	237	b	b	b	b	b	b	b	b	b	b	b	b	b	b	b	b
367	CERC7692	Cluster 1	C. eucalypticola	China	Yunnan	P. granatum	Stem	This study (I & T SSR markers)a & Lui et. al.. 2021b	455	420	198	218	249	262	300	325	349	412	291	157	397	172	316	237	b	b	b	b	b	b	b	b	b	b	b	b	b	b	b	b
368	CERC7698	Cluster 1	C. eucalypticola	China	Yunnan	P. granatum	Stem	This study (I & T SSR markers)a & Lui et. al.. 2021b	455	420	198	218	249	262	300	325	349	412	291	157	397	172	316	237	b	b	b	b	b	b	b	b	b	b	b	b	b	b	b	b
369	CERC7699	Cluster 1	C. eucalypticola	China	Yunnan	P. granatum	Stem	This study (I & T SSR markers)a & Lui et. al.. 2021b	455	420	198	218	249	262	300	325	349	412	291	157	397	172	316	237	b	b	b	b	b	b	b	b	b	b	b	b	b	b	b	b
370	CERC7703	Cluster 1	C. eucalypticola	China	Yunnan	P. granatum	Stem	This study (I & T SSR markers)a & Lui et. al.. 2021b	455	420	198	218	249	262	300	325	349	412	291	157	397	172	316	237	b	b	b	b	b	b	b	b	b	b	b	b	b	b	b	b
371	CERC7709	Cluster 1	C. eucalypticola	China	Yunnan	P. granatum	Stem	This study (I & T SSR markers)a & Lui et. al.. 2021b	455	420	198	218	249	262	300	325	349	412	291	157	397	172	316	237	b	b	b	b	b	b	b	b	b	b	b	b	b	b	b	b
372	CERC7715	Cluster 1	C. eucalypticola	China	Yunnan	P. granatum	Stem	This study (I & T SSR markers)a & Lui et. al.. 2021b	455	420	198	218	249	262	300	325	349	412	291	157	397	172	316	237	b	b	b	b	b	b	b	b	b	b	b	b	b	b	b	b
373	CERC7717	Cluster 1	C. eucalypticola	China	Yunnan	P. granatum	Stem	This study (I & T SSR markers)a & Lui et. al.. 2021b	455	420	198	218	249	262	300	325	349	412	291	157	400	205	316	237	b	b	b	b	b	b	b	b	b	b	b	b	b	b	b	b
374	CERC7719	Cluster 1	C. eucalypticola	China	Yunnan	P. granatum	Stem	This study (I & T SSR markers)a & Lui et. al.. 2021b	455	420	198	218	249	262	300	325	349	412	291	157	397	172	316	237	b	b	b	b	b	b	b	b	b	b	b	b	b	b	b	b
375	CERC7721	Cluster 1	C. eucalypticola	China	Yunnan	P. granatum	Stem	This study (I & T SSR markers)a & Lui et. al.. 2021b	455	420	198	218	249	262	300	325	349	412	291	157	397	172	316	237	b	b	b	b	b	b	b	b	b	b	b	b	b	b	b	b
376	CERC7731	Cluster 1	C. eucalypticola	China	Yunnan	P. granatum	Stem	This study (I & T SSR markers)a & Lui et. al.. 2021b	455	420	198	218	249	262	300	325	349	412	291	157	397	172	316	237	b	b	b	b	b	b	b	b	b	b	b	b	b	b	b	b
377	CERC7733	Cluster 1	C. eucalypticola	China	Yunnan	P. granatum	Stem	This study (I & T SSR markers)a & Lui et. al.. 2021b	455	420	198	218	249	262	300	325	349	412	291	157	397	172	316	237	b	b	b	b	b	b	b	b	b	b	b	b	b	b	b	b
378	CERC7735	Cluster 1	C. eucalypticola	China	Yunnan	P. granatum	Stem	This study (I & T SSR markers)a & Lui et. al.. 2021b	455	420	198	218	249	262	300	325	349	412	291	157	397	172	316	237	b	b	b	b	b	b	b	b	b	b	b	b	b	b	b	b
379	CERC7737	Cluster 1	C. eucalypticola	China	Yunnan	P. granatum	Stem	This study (I & T SSR markers)a & Lui et. al.. 2021b	455	420	198	218	249	262	300	325	349	412	291	157	400	205	316	237	b	b	b	b	b	b	b	b	b	b	b	b	b	b	b	b
380	CERC7739	Cluster 1	C. eucalypticola	China	Yunnan	P. granatum	Stem	This study (I & T SSR markers)a & Lui et. al.. 2021b	455	420	198	218	249	262	300	325	349	412	291	157	397	172	316	237	b	b	b	b	b	b	b	b	b	b	b	b	b	b	b	b
381	CERC7743	Cluster 1	C. eucalypticola	China	Yunnan	P. granatum	Stem	This study (I & T SSR markers)a & Lui et. al.. 2021b	455	420	198	218	249	262	300	325	349	412	291	157	397	172	316	237	b	b	b	b	b	b	b	b	b	b	b	b	b	b	b	b
382	CERC7745	Cluster 1	C. eucalypticola	China	Yunnan	P. granatum	Stem	This study (I & T SSR markers)a & Lui et. al.. 2021b	455	420	198	218	249	262	300	325	349	412	291	157	400	172	316	237	b	b	b	b	b	b	b	b	b	b	b	b	b	b	b	b
383	CERC7747	Cluster 1	C. eucalypticola	China	Yunnan	P. granatum	Stem	This study (I & T SSR markers)a & Lui et. al.. 2021b	455	420	198	218	249	262	300	325	349	412	291	157	397	172	316	237	b	b	b	b	b	b	b	b	b	b	b	b	b	b	b	b
384	CERC7749	Cluster 1	C. eucalypticola	China	Yunnan	P. granatum	Stem	This study (I & T SSR markers)a & Lui et. al.. 2021b	455	420	198	218	249	262	300	325	349	412	291	157	400	172	316	237	b	b	b	b	b	b	b	b	b	b	b	b	b	b	b	b
385	CERC7751	Cluster 1	C. eucalypticola	China	Yunnan	P. granatum	Stem	This study (I & T SSR markers)a & Lui et. al.. 2021b	455	420	198	218	249	262	300	325	349	412	291	157	397	172	316	237	b	b	b	b	b	b	b	b	b	b	b	b	b	b	b	b
386	CERC7696	Cluster 1	C. eucalypticola	China	Yunnan	P. granatum	Stem	This study (I & T SSR markers)a & Lui et. al.. 2021b	455	420	198	218	249	266	300	325	349	412	291	157	397	172	316	237	b	b	b	b	b	b	b	b	b	b	b	b	b	b	b	b
387	CMW56426	Cluster 1	C. eucalypticola	Colombia	Frontera farm	Eucalyptus sp.	Coppice stumps of freshly harvested Eucalyptus	This study (SSR markers & Gene regions)	452	447	201	218	249	250	300	325	349	412	291	157	397	175	316	237	C. eucalypticola	PZ298773	C. eucalypticola	PZ196656	C. manginecans, fimbriatomima, cacaofunesta	PZ220863	-	-	C. manginecans, C. eucalypticola	PZ362072	C. eucalypticola	PZ362090	C. eucalypticola (Group 1)	GTCTTCTTACGCTTCATGTGGGACCAAGTCCTTCCACCCCTCGACATATTGAAAAATTTCCCCGGACGTGAGCTGGGCTTGAGGGCTGGTTCGTCAATCAAATTCGATGATGATTTGTCTCTACAGATTTCGGTTAAAAATATCTATGGTAGGGTAGGATGGAGAGACCTGCCGTATCTACACCCGGCCTACAGAGTCTACGGCTCGTCTTGGTCCAAGTTCTTCCGAAACCGAGGGCAGTCCATGTTCTTCAAGGGCGACTATACGGACGCCGCGTACTGGTCAAGGCCGATTACCTTTGCCATACCGACCAAAACTCTGGAATGGATATCGAAGTTGAAAGAAGAGTATGCCCTTGCGGCAAGGAAGGTAAATTCTAATCACCCATATATTCCTCGG…	New Group 2	PZ362056
388	CMW56427	Cluster 1	C. eucalypticola	Colombia	Frontera farm	Eucalyptus sp.	Coppice stumps of freshly harvested Eucalyptus	This study (SSR markers & Gene regions)	452	447	201	218	249	250	300	325	349	412	291	157	397	175	316	237	-	-	C. eucalypticola	PZ196656	-	-	-	-	-	-	-	-	-	-	-	-
389	CMW56428	Cluster 1	C. eucalypticola	Colombia	San Jose farm	Eucalyptus sp.	Coppice stumps of freshly harvested Eucalyptus	This study (SSR markers & Gene regions)	452	447	201	218	249	250	300	325	349	412	291	157	397	175	316	237	-	-	C. eucalypticola	PZ196656	-	-	-	-	-	-	-	-	-	-	-	-
390	CMW56431	Cluster 1	Hybrid C. eucalypticola /C.manginecans	Colombia	Rancho Grande farm	Eucalyptus sp.	Coppice stumps of freshly harvested Eucalyptus	This study (SSR markers & Gene regions)	452	426	201	218	249	250	300	325	349	412	291	157	397	175	316	246	C. manginecans	PZ298774	C. eucalypticola	PZ196657	C. manginecans, fimbriatomima, cacaofunesta	PZ220863	C. adelpha, eucalypticola	PZ220889	C. manginecans, C. eucalypticola	PZ362073	C. eucalypticola	PZ362091	NEW (Group 3)	CTGGGCACCGAAGTCTTCTTACGCTTCATGTGGGACCAAGTCCTTCCACCCCTCGACATATTGAAAAATTTCCCCGGACGTGAGCTGGGCTTGAGGGCTGGTTCGTCAATCAAATTCGATGATGATTTGTCTCTACAGATTTCGGTTAAAAATATCTATGGTAGGGTAGGATGGAGAGACCTGCCGTATCTACACCCGGCCTACAGAGTCTACGGCTCGTCTTGGTCCAAGTTCTTCCGAAACCGAGGGCAGTCCATGTTCTTCAAGGGCGACTATACGGACGCCGCGTACTGGTCAAGGCCGATTACCTTTGCCATACCGACCAAAACTCTGGAATGGATATCGAAGTTGAAAGAAGAGTATGCCCTTGCGGCAAGGAAGGTAAATTCTAATCACCCA…	NEW C. fimbriatomima	PZ362053
391	CMW56432	Cluster 1	C. eucalypticola	Colombia	Rancho Grande farm	Eucalyptus sp.	Coppice stumps of freshly harvested Eucalyptus	This study (SSR markers & Gene regions)	452	447	201	218	249	250	300	325	349	412	291	157	397	175	316	237	-	-	C. eucalypticola	PZ196657	-	-	-	-	-	-	-	-	-	-	-	-
392	CMW56433	Cluster 1	Hybrid C. eucalypticola /C.manginecans	Colombia	Rancho Grande farm	Eucalyptus sp.	Coppice stumps of freshly harvested Eucalyptus	This study (SSR markers & Gene regions)	452	447	201	218	249	250	300	325	349	412	291	157	397	175	316	246	C. manginecans	PZ298774	C. eucalypticola	PZ196658	C. manginecans, fimbriatomima, cacaofunesta	PZ220863	C. adelpha, eucalypticola	PZ220890	C. manginecans, C. eucalypticola	PZ362074	-	-	C. eucalypticola (Group 1)	GTCTTCTTACGCTTCATGTGGGACCAAGTCCTTCCACCCCTCGACATATTGAAAAATTTCCCCGGACGTGAGCTGGGCTTGAGGGCTGGTTCGTCAATCAAATTCGATGATGATTTGTCTCTACAGATTTCGGTTAAAAATATCTATGGTAGGGTAGGATGGAGAGACCTGCCGTATCTACACCCGGCCTACAGAGTCTACGGCTCGTCTTGGTCCAAGTTCTTCCGAAACCGAGGGCAGTCCATGTTCTTCAAGGGCGACTATACGGACGCCGCGTACTGGTCAAGGCCGATTACCTTTGCCATACCGACCAAAACTCTGGAATGGATATCGAAGTTGAAAGAAGAGTATGCCCTTGCGGCAAGGAAGGTAAATTCTAATCACCCATATATTCCTCGG…	New Group 2	PZ362057
393	CMW56434	Cluster 1	Hybrid C. eucalypticola /C.manginecans	Colombia	Rancho Grande farm	Eucalyptus sp.	Coppice stumps of freshly harvested Eucalyptus	This study (SSR markers & Gene regions)	452	447	201	218	249	250	300	325	349	412	291	157	397	175	316	246	C. manginecans	PZ298775	C. eucalypticola	PZ196659	C. manginecans, fimbriatomima, cacaofunesta	PZ220863	C. adelpha, eucalypticola	PZ220890	C. manginecans, C. eucalypticola	PZ362074	C. eucalypticola	PZ362092	C. eucalypticola (Group 1)	GTCTTCTTACGCTTCATGTGGGACCAAGTCCTTCCACCCCTCGACATATTGAAAAATTTCCCCGGACGTGAGCTGGGCTTGAGGGCTGGTTCGTCAATCAAATTCGATGATGATTTGTCTCTACAGATTTCGGTTAAAAATATCTATGGTAGGGTAGGATGGAGAGACCTGCCGTATCTACACCCGGCCTACAGAGTCTACGGCTCGTCTTGGTCCAAGTTCTTCCGAAACCGAGGGCAGTCCATGTTCTTCAAGGGCGACTATACGGACGCCGCGTACTGGTCAAGGCCGATTACCTTTGCCATACCGACCAAAACTCTGGAATGGATATCGAAGTTGAAAGAAGAGTATGCCCTTGCGGCAAGGAAGGTAAATTCTAATCACCCATATATTCCTCGG…	New Group 2	PZ362057
394	CMW56435	Cluster 1	Hybrid C. eucalypticola /C.manginecans	Colombia	Rancho Grande farm	Eucalyptus sp.	Coppice stumps of freshly harvested Eucalyptus	This study (SSR markers & Gene regions)	452	447	201	218	249	250	300	325	349	412	291	157	397	175	316	246	C. manginecans	PZ298776	C. eucalypticola	PZ196660	-	-	-	-	-	-	-	-	-	-	-	-
395	CMW56436	Cluster 1	C. eucalypticola	Colombia	Rancho Grande farm	Eucalyptus sp.	Coppice stumps of freshly harvested Eucalyptus	This study (SSR markers & Gene regions)	452	447	201	218	249	250	300	325	349	412	291	157	397	175	316	237	-	-	C. eucalypticola	PZ196660	-	-	-	-	-	-	-	-	-	-	-	-
396	CMW56437	Cluster 1	C. eucalypticola	Colombia	Cedral farm	Eucalyptus sp.	Coppice stumps of freshly harvested Eucalyptus	This study (SSR markers & Gene regions)	452	447	201	218	249	250	300	325	349	412	291	157	397	175	316	237	C. eucalypticola	PZ298777	C. eucalypticola	PZ196661	-	-	-	-	C. manginecans, C. eucalypticola	PZ362074	C. eucalypticola	PZ362093	C. eucalypticola (Group 1)	GTCTTCTTACGCTTCATGTGGGACCAAGTCCTTCCACCCCTCGACATATTGAAAAATTTCCCCGGACGTGAGCTGGGCTTGAGGGCTGGTTCGTCAATCAAATTCGATGATGATTTGTCTCTACAGATTTCGGTTAAAAATATCTATGGTAGGGTAGGATGGAGAGACCTGCCGTATCTACACCCGGCCTACAGAGTCTACGGCTCGTCTTGGTCCAAGTTCTTCCGAAACCGAGGGCAGTCCATGTTCTTCAAGGGCGACTATACGGACGCCGCGTACTGGTCAAGGCCGATTACCTTTGCCATACCGACCAAAACTCTGGAATGGATATCGAAGTTGAAAGAAGAGTATGCCCTTGCGGCAAGGAAGGTAAATTCTAATCACCCATATATTCCTCGG…	New Group 2	PZ362057
397	CMW56438	Cluster 1	C. eucalypticola	Colombia	Cedral farm	Eucalyptus sp.	Coppice stumps of freshly harvested Eucalyptus	This study (SSR markers & Gene regions)	452	447	201	218	249	250	300	325	349	412	291	157	397	175	316	237	-	-	C. eucalypticola	PZ196661	-	-	-	-	-	-	-	-	-	-	-	-
398	CMW56439	Cluster 1	C. eucalypticola	Colombia	Cedral farm	Eucalyptus sp.	Coppice stumps of freshly harvested Eucalyptus	This study (SSR markers & Gene regions)	452	447	201	218	249	250	300	325	349	412	291	157	397	175	316	237	-	-	C. eucalypticola	PZ196661	-	-	-	-	-	-	-	-	-	-	-	-
399	CMW56440	Cluster 1	C. eucalypticola	Colombia	Cedral farm	Eucalyptus sp.	Coppice stumps of freshly harvested Eucalyptus	This study (SSR markers & Gene regions)	452	447	201	218	249	250	300	325	349	412	291	157	397	175	316	237	-	-	C. eucalypticola	PZ196661	-	-	-	-	-	-	-	-	-	-	-	-
400	CMW56441	Cluster 1	C. eucalypticola	Colombia	Nogal farm	Eucalyptus sp.	Coppice stumps of freshly harvested Eucalyptus	This study (SSR markers & Gene regions)	452	447	201	218	249	250	300	325	349	412	291	157	397	175	316	237	-	-	C. eucalypticola	PZ196661	-	-	-	-	-	-	-	-	-	-	-	-
401	CMW56442	Cluster 1	C. eucalypticola	Colombia	Nogal farm	Eucalyptus sp.	Coppice stumps of freshly harvested Eucalyptus	This study (SSR markers & Gene regions)	452	447	201	218	249	250	300	325	349	412	291	157	397	175	316	237	-	-	C. eucalypticola	PZ196661	-	-	-	-	-	-	-	-	-	-	-	-
402	CMW56443	Cluster 1	C. eucalypticola	Colombia	Nogal farm	Eucalyptus sp.	Coppice stumps of freshly harvested Eucalyptus	This study (SSR markers & Gene regions)	452	447	201	218	249	250	300	325	349	412	291	157	397	175	316	237	-	-	C. eucalypticola	PZ196661	-	-	-	-	-	-	-	-	-	-	-	-
403	CMW56445	Cluster 1	Hybrid C. eucalypticola /C.manginecans	Colombia	Siria farm	Eucalyptus sp.	Coppice stumps of freshly harvested Eucalyptus	This study (SSR markers & Gene regions)	452	447	201	218	249	250	300	325	349	412	291	157	397	175	316	246	C. manginecans	PZ298774	C. eucalypticola	PZ196662	-	-	-	-	-	-	-	-	-	-	-	-
404	CMW56446	Cluster 1	C. eucalypticola	Colombia	San Bernandino farm	Eucalyptus sp.	Coppice stumps of freshly harvested Eucalyptus	This study (SSR markers & Gene regions)	452	447	201	218	249	250	300	325	349	412	291	157	397	175	316	237	-	-	C. eucalypticola	PZ196662	-	-	-	-	-	-	-	-	-	-	-	-
405	CMW56447	Cluster 1	C. eucalypticola	Colombia	San Bernandino farm	Eucalyptus sp.	Coppice stumps of freshly harvested Eucalyptus	This study (SSR markers & Gene regions)	452	447	201	218	249	250	300	325	349	412	291	157	397	175	316	237	-	-	C. eucalypticola	PZ196662	-	-	-	-	-	-	-	-	-	-	-	-
406	CMW56448	Cluster 1	C. eucalypticola	Colombia	San Bernandino farm	Eucalyptus sp.	Coppice stumps of freshly harvested Eucalyptus	This study (SSR markers & Gene regions)	452	447	201	218	249	250	300	325	349	412	291	157	397	175	316	237	-	-	C. eucalypticola	PZ196662	-	-	-	-	-	-	-	-	-	-	-	-
407	CMW56449	Cluster 1	C. eucalypticola	Colombia	Helechaux farm	Eucalyptus sp.	Coppice stumps of freshly harvested Eucalyptus	This study (SSR markers & Gene regions)	452	447	201	218	249	250	300	325	349	412	291	157	397	175	316	237	-	-	C. eucalypticola	PZ196662	-	-	-	-	-	-	-	-	-	-	-	-
408	CMW56451	Cluster 1	C. eucalypticola	Colombia	Helechaux farm	Eucalyptus sp.	Coppice stumps of freshly harvested Eucalyptus	This study (SSR markers & Gene regions)	452	447	201	218	249	250	300	325	349	412	291	157	397	175	316	237	-	-	C. eucalypticola	PZ196662	-	-	-	-	-	-	-	-	-	-	-	-
409	CMW56452	Cluster 1	Hybrid C. eucalypticola /C.manginecans	Colombia	Helechaux farm	Eucalyptus sp.	Coppice stumps of freshly harvested Eucalyptus	This study (SSR markers & Gene regions)	452	447	201	218	249	250	300	325	349	412	291	157	397	175	316	246	C. manginecans	PZ298774	C. eucalypticola	PZ196663	C. manginecans, fimbriatomima, cacaofunesta	PZ220863	C. adelpha, eucalypticola	PZ220890	C. manginecans, C. eucalypticola	PZ362074	C. eucalypticola	PZ362094	C. eucalypticola (Group 1)	GTCTTCTTACGCTTCATGTGGGACCAAGTCCTTCCACCCCTCGACATATTGAAAAATTTCCCCGGACGTGAGCTGGGCTTGAGGGCTGGTTCGTCAATCAAATTCGATGATGATTTGTCTCTACAGATTTCGGTTAAAAATATCTATGGTAGGGTAGGATGGAGAGACCTGCCGTATCTACACCCGGCCTACAGAGTCTACGGCTCGTCTTGGTCCAAGTTCTTCCGAAACCGAGGGCAGTCCATGTTCTTCAAGGGCGACTATACGGACGCCGCGTACTGGTCAAGGCCGATTACCTTTGCCATACCGACCAAAACTCTGGAATGGATATCGAAGTTGAAAGAAGAGTATGCCCTTGCGGCAAGGAAGGTAAATTCTAATCACCCATATATTCCTCGG…	New Group 2	PZ362057
410	CMW56453	Cluster 1	Hybrid C. eucalypticola /C.manginecans	Colombia	Claridad farm	Eucalyptus sp.	Coppice stumps of freshly harvested Eucalyptus	This study (SSR markers & Gene regions)	452	447	201	218	252	250	300	325	349	412	291	157	397	175	316	246	C. manginecans	PZ298774	C. eucalypticola	PZ196664	C. manginecans, fimbriatomima, cacaofunesta	PZ220863	C. adelpha, eucalypticola	PZ220890	C. manginecans, C. eucalypticola	PZ362074	C. eucalypticola	PZ362095	C. eucalypticola (Group 1)	GTCTTCTTACGCTTCATGTGGGACCAAGTCCTTCCACCCCTCGACATATTGAAAAATTTCCCCGGACGTGAGCTGGGCTTGAGGGCTGGTTCGTCAATCAAATTCGATGATGATTTGTCTCTACAGATTTCGGTTAAAAATATCTATGGTAGGGTAGGATGGAGAGACCTGCCGTATCTACACCCGGCCTACAGAGTCTACGGCTCGTCTTGGTCCAAGTTCTTCCGAAACCGAGGGCAGTCCATGTTCTTCAAGGGCGACTATACGGACGCCGCGTACTGGTCAAGGCCGATTACCTTTGCCATACCGACCAAAACTCTGGAATGGATATCGAAGTTGAAAGAAGAGTATGCCCTTGCGGCAAGGAAGGTAAATTCTAATCACCCATATATTCCTCGG…	New Group 2	PZ362057
411	CMW56454	Cluster 1	Hybrid C. eucalypticola /C.manginecans	Colombia	Claridad farm	Eucalyptus sp.	Coppice stumps of freshly harvested Eucalyptus	This study (SSR markers & Gene regions)	452	447	201	218	249	250	300	325	349	412	291	157	397	175	316	246	C. manginecans	PZ298774	C. eucalypticola	PZ196665	-	-	-	-	-	-	-	-	-	-	-	-
412	CMW56455	Cluster 1	C. eucalypticola	Colombia	Claridad farm	Eucalyptus sp.	Coppice stumps of freshly harvested Eucalyptus	This study (SSR markers & Gene regions)	452	447	201	218	252	250	300	325	349	412	291	157	397	175	316	246	-	-	C. eucalypticola	PZ196665	-	-	-	-	-	-	-	-	-	-	-	-
413	CMW4788	Cluster 1	C. eucalypticola	Congo	Pointe-Noire	Eucalyptus sp.	Root	This study (I & T SSR markers)a & Lui et. al.. 2021b	450	426	201	218	249	250	300	325	346	412	291	157	397	175	310	293	b	b	b	b	b	b	b	b	b	b	b	b	b	b	b	b
414	CMW4791d	Cluster 1	C. eucalypticola	Congo	Pointe-Noire	Eucalyptus sp.	Root	This study (I & T SSR markers)a & Lui et. al.. 2021b	450	426	201	218	249	250	300	325	346	412	291	157	397	205	310	-	b	b	b	b	b	b	b	b	b	b	b	b	b	b	b	b
415	CMW4797	Cluster 1	C. eucalypticola	Congo	Pointe-Noire	Eucalyptus sp.	Root	This study (I & T SSR markers)a & Lui et. al.. 2021b	450	426	201	218	249	250	300	325	346	412	291	157	397	172	310	293	b	b	b	b	b	b	b	b	b	b	b	b	b	b	b	b
416	CMW4799	Cluster 1	C. eucalypticola	Congo	Pointe-Noire	Eucalyptus sp.	Root	This study (I & T SSR markers)a & Lui et. al.. 2021b	450	426	201	218	249	250	300	325	346	412	291	157	397	175	310	293	b	b	b	b	b	b	b	b	b	b	b	b	b	b	b	b
417	CMW4800	Cluster 1	C. eucalypticola	Congo	Pointe-Noire	Eucalyptus sp.	Root	This study (I & T SSR markers)a & Lui et. al.. 2021b	450	426	201	218	249	250	300	325	346	412	291	157	397	175	310	293	b	b	b	b	b	b	b	b	b	b	b	b	b	b	b	b
418	CMW4803	Cluster 1	C. eucalypticola	Congo	Pointe-Noire	Eucalyptus sp.	Root	This study (I & T SSR markers)a & Lui et. al.. 2021b	450	426	201	218	249	250	300	325	346	412	291	157	397	172	310	293	b	b	b	b	b	b	b	b	b	b	b	b	b	b	b	b
419	CMW4808	Cluster 1	C. eucalypticola	Congo	Pointe-Noire	Eucalyptus sp.	Root	This study (I & T SSR markers)a & Lui et. al.. 2021b	450	426	201	218	249	250	300	325	346	412	291	157	397	175	310	293	b	b	b	b	b	b	b	b	b	b	b	b	b	b	b	b
420	CMW4748	Cluster 1	C. eucalypticola	Congo	Pointe-Noire	Eucalyptus sp.	Root	This study (I & T SSR markers)a & Lui et. al.. 2021b	447	426	201	218	237	250	300	325	346	412	291	157	397	172	310	293	b	b	b	b	b	b	b	b	b	b	b	b	b	b	b	b
421	CMW4782	Cluster 1	C. eucalypticola	Congo	Pointe-Noire	Eucalyptus sp.	Root	This study (I & T SSR markers)a & Lui et. al.. 2021b	447	426	201	218	237	250	300	325	346	412	291	157	397	175	310	293	b	b	b	b	b	b	b	b	b	b	b	b	b	b	b	b
422	CMW4785	Cluster 1	C. eucalypticola	Congo	Pointe-Noire	Eucalyptus sp.	Root	This study (I & T SSR markers)a & Lui et. al.. 2021b	447	426	201	218	237	250	300	325	346	412	291	157	397	172	310	301	b	b	b	b	b	b	b	b	b	b	b	b	b	b	b	b
423	CMW4794	Cluster 1	C. eucalypticola	Congo	Pointe-Noire	Eucalyptus sp.	Root	This study (I & T SSR markers)a & Lui et. al.. 2021b	447	426	201	218	237	250	300	325	346	412	291	157	397	175	310	293	b	b	b	b	b	b	b	b	b	b	b	b	b	b	b	b
424	CMW4795	Cluster 1	C. eucalypticola	Congo	Pointe-Noire	Eucalyptus sp.	Root	This study (I & T SSR markers)a & Lui et. al.. 2021b	447	426	201	218	237	250	300	325	346	412	291	157	397	175	310	301	b	b	b	b	b	b	b	b	b	b	b	b	b	b	b	b
425	CMW4796	Cluster 1	C. eucalypticola	Congo	Pointe-Noire	Eucalyptus sp.	Root	This study (I & T SSR markers)a & Lui et. al.. 2021b	447	426	201	218	237	250	300	325	346	412	291	157	397	175	310	293	b	b	b	b	b	b	b	b	b	b	b	b	b	b	b	b
426	CMW4802	Cluster 1	C. eucalypticola	Congo	Pointe-Noire	Eucalyptus sp.	Root	This study (I & T SSR markers)a & Lui et. al.. 2021b	447	426	201	218	237	250	300	325	346	412	291	157	397	175	310	301	b	b	b	b	b	b	b	b	b	b	b	b	b	b	b	b
427	CMW4804	Cluster 1	C. eucalypticola	Congo	Pointe-Noire	Eucalyptus sp.	Root	This study (I & T SSR markers)a & Lui et. al.. 2021b	447	426	201	218	237	250	300	325	346	412	291	157	397	172	310	301	b	b	b	b	b	b	b	b	b	b	b	b	b	b	b	b
428	CMW4806	Cluster 1	C. eucalypticola	Congo	Pointe-Noire	Eucalyptus sp.	Root	This study (I & T SSR markers)a & Lui et. al.. 2021b	447	426	201	218	237	250	300	325	346	412	291	157	397	175	310	293	b	b	b	b	b	b	b	b	b	b	b	b	b	b	b	b
429	CMW4807	Cluster 1	C. eucalypticola	Congo	Pointe-Noire	Eucalyptus sp.	Root	This study (I & T SSR markers)a & Lui et. al.. 2021b	447	426	201	218	237	250	300	325	346	412	291	157	397	175	310	293	b	b	b	b	b	b	b	b	b	b	b	b	b	b	b	b
430	CMW4810	Cluster 1	C. eucalypticola	Congo	Pointe-Noire	Eucalyptus sp.	Root	This study (I & T SSR markers)a & Lui et. al.. 2021b	447	426	201	218	237	250	300	325	346	412	291	157	397	175	310	293	b	b	b	b	b	b	b	b	b	b	b	b	b	b	b	b
431	CMW37925	Cluster 2	C. manginecans	Indonesia	Teso, Riau	A. mangium x A. auriculiformis	Stem	Fourie et al 2016b,c	447	453	206	218	243	262	300	325	349	418	291	157	397	223	304	333	b	b	b	b	b	b	b	b	b	b	b	b	b	b	b	b
432	CMW37832	Cluster 2	C. manginecans	Indonesia	Kerinci, Riau	A. mangium x A. auriculiformis	Stem	Fourie et al 2016b,c	447	453	206	218	243	262	300	325	349	418	291	157	397	223	304	333	b	b	b	b	b	b	b	b	b	b	b	b	b	b	b	b
433	CMW37868	Cluster 2	C. manginecans	Indonesia	Pelalawan, Riau	A. crassicarpa	Stem	Fourie et al 2016b,c	447	453	206	218	243	262	300	325	349	418	291	157	397	223	304	333	b	b	b	b	b	b	b	b	b	b	b	b	b	b	b	b
434	CMW37869	Cluster 2	C. manginecans	Indonesia	Pelalawan, Riau	A. mangium	Stem	Fourie et al 2016b,c	447	453	206	218	243	262	300	325	349	418	291	157	397	223	304	333	b	b	b	b	b	b	b	b	b	b	b	b	b	b	b	b
435	CMW37870	Cluster 2	C. manginecans	Indonesia	Pelalawan, Riau	A. mangium x A. auriculiformis	Stem	Fourie et al 2016b,c	447	453	206	218	243	262	300	325	349	418	291	157	397	223	304	333	b	b	b	b	b	b	b	b	b	b	b	b	b	b	b	b
436	CMW37871	Cluster 2	C. manginecans	Indonesia	Pelalawan, Riau	A. mangium x A. auriculiformis	Stem	Fourie et al 2016b,c	447	453	206	218	243	262	300	325	349	418	291	157	397	223	304	333	b	b	b	b	b	b	b	b	b	b	b	b	b	b	b	b
437	CMW37833	Cluster 2	C. manginecans	Indonesia	Kerinci, Riau	A. mangium x A. auriculiformis	Stem	Fourie et al 2016b,c	447	453	206	218	243	262	300	325	349	418	291	157	397	223	304	333	b	b	b	b	b	b	b	b	b	b	b	b	b	b	b	b
438	CMW37834	Cluster 2	C. manginecans	Indonesia	Kerinci, Riau	A. mangium x A. auriculiformis	Stem	Fourie et al 2016b,c	447	453	206	218	243	262	300	325	349	418	291	157	397	223	304	333	b	b	b	b	b	b	b	b	b	b	b	b	b	b	b	b
439	CMW37835	Cluster 2	C. manginecans	Indonesia	Kerinci, Riau	A. mangium x A. auriculiformis	Stem	Fourie et al 2016b,c	447	453	206	218	243	262	300	325	349	418	291	157	397	223	304	333	b	b	b	b	b	b	b	b	b	b	b	b	b	b	b	b
440	CMW37836	Cluster 2	C. manginecans	Indonesia	Kerinci, Riau	A. mangium x A. auriculiformis	Stem	Fourie et al 2016b,c	447	453	206	218	243	262	300	325	349	418	291	157	397	223	304	333	b	b	b	b	b	b	b	b	b	b	b	b	b	b	b	b
441	CMW37837	Cluster 2	C. manginecans	Indonesia	Kerinci, Riau	A. mangium	Stem	Fourie et al 2016b,c	447	453	206	218	243	262	300	325	349	418	291	157	400	223	304	333	b	b	b	b	b	b	b	b	b	b	b	b	b	b	b	b
442	CMW37838	Cluster 2	C. manginecans	Indonesia	Kerinci, Riau	A. mangium	Stem	Fourie et al 2016b,c	447	453	206	218	243	262	300	325	349	418	291	157	397	223	304	333	b	b	b	b	b	b	b	b	b	b	b	b	b	b	b	b
443	CMW37839	Cluster 2	C. manginecans	Indonesia	Kerinci, Riau	A. mangium	Stem	Fourie et al 2016b,c	447	453	206	218	243	262	300	325	349	418	291	157	397	223	304	333	b	b	b	b	b	b	b	b	b	b	b	b	b	b	b	b
444	CMW37840	Cluster 2	C. manginecans	Indonesia	Kerinci, Riau	A. mangium	Stem	Fourie et al 2016b,c	447	453	206	218	243	262	300	325	349	418	291	157	397	223	304	333	b	b	b	b	b	b	b	b	b	b	b	b	b	b	b	b
445	CMW37926	Cluster 2	C. manginecans	Indonesia	Teso, Riau	A. mangium x A. auriculiformis	Stem	Fourie et al 2016b,c	447	453	206	218	243	262	300	325	349	418	291	157	400	223	304	333	b	b	b	b	b	b	b	b	b	b	b	b	b	b	b	b
446	CMW37842	Cluster 2	C. manginecans	Indonesia	Kerinci, Riau	A. mangium	Stem	Fourie et al 2016b,c	447	453	206	218	243	262	300	325	349	418	291	157	397	223	304	333	b	b	b	b	b	b	b	b	b	b	b	b	b	b	b	b
447	CMW37843	Cluster 2	C. manginecans	Indonesia	Kerinci, Riau	A. mangium	Stem	Fourie et al 2016b,c	447	453	206	218	243	262	300	325	349	418	291	157	397	223	304	333	b	b	b	b	b	b	b	b	b	b	b	b	b	b	b	b
448	CMW37844	Cluster 2	C. manginecans	Indonesia	Kerinci, Riau	A. mangium	Stem	Fourie et al 2016b,c	447	453	206	218	243	262	300	325	349	418	291	157	397	223	304	333	b	b	b	b	b	b	b	b	b	b	b	b	b	b	b	b
449	CMW37845	Cluster 2	C. manginecans	Indonesia	Kerinci, Riau	A. mangium	Stem	Fourie et al 2016b,c	447	453	206	218	243	262	300	325	349	418	291	157	397	223	304	333	b	b	b	b	b	b	b	b	b	b	b	b	b	b	b	b
450	CMW37846	Cluster 2	C. manginecans	Indonesia	Kerinci, Riau	A. mangium	Stem	Fourie et al 2016b,c	447	459	206	218	243	262	300	325	349	412	284	160	397	223	304	369	b	b	b	b	b	b	b	b	b	b	b	b	b	b	b	b
451	CMW37847	Cluster 2	C. manginecans	Indonesia	Kerinci, Riau	A. mangium	Stem	Fourie et al 2016b,c	447	459	206	218	243	262	300	325	349	412	284	160	397	223	304	369	b	b	b	b	b	b	b	b	b	b	b	b	b	b	b	b
452	CMW37848	Cluster 2	C. manginecans	Indonesia	Kerinci, Riau	A. mangium	Stem	Fourie et al 2016b,c	447	453	206	218	243	262	300	325	349	418	291	157	397	223	304	333	b	b	b	b	b	b	b	b	b	b	b	b	b	b	b	b
453	CMW37849	Cluster 2	C. manginecans	Indonesia	Kerinci, Riau	A. mangium	Stem	Fourie et al 2016b,c	447	459	206	218	243	262	300	325	349	412	284	157	397	223	304	369	b	b	b	b	b	b	b	b	b	b	b	b	b	b	b	b
454	CMW37825	Cluster 2	C. manginecans	Indonesia	Teso, Riau	A. mangium x A. auriculiformis	Stem	Fourie et al 2016b,c	447	453	206	218	243	262	300	325	349	418	291	157	397	223	304	333	b	b	b	b	b	b	b	b	b	b	b	b	b	b	b	b
455	CMW37850	Cluster 2	C. manginecans	Indonesia	Kerinci, Riau	A. mangium	Stem	Fourie et al 2016b,c	447	453	206	218	243	262	300	325	349	418	291	157	397	223	304	333	b	b	b	b	b	b	b	b	b	b	b	b	b	b	b	b
456	CMW37851	Cluster 2	C. manginecans	Indonesia	Kerinci, Riau	A. mangium	Stem	Fourie et al 2016b,c	447	453	206	218	243	262	300	325	349	418	291	157	397	223	304	333	b	b	b	b	b	b	b	b	b	b	b	b	b	b	b	b
457	CMW37852	Cluster 2	C. manginecans	Indonesia	Kerinci, Riau	A. mangium	Stem	Fourie et al 2016b,c	447	453	206	218	243	262	294	325	346	418	291	157	400	223	310	333	b	b	b	b	b	b	b	b	b	b	b	b	b	b	b	b
458	CMW37853	Cluster 2	C. manginecans	Indonesia	Kerinci, Riau	A. mangium	Stem	Fourie et al 2016b,c	447	453	206	218	243	262	300	325	349	418	291	157	397	223	304	333	b	b	b	b	b	b	b	b	b	b	b	b	b	b	b	b
459	CMW37854	Cluster 2	C. manginecans	Indonesia	Kerinci, Riau	A. mangium	Stem	Fourie et al 2016b,c	447	453	206	218	243	262	300	325	349	418	291	157	400	223	304	333	b	b	b	b	b	b	b	b	b	b	b	b	b	b	b	b
460	CMW37855	Cluster 2	C. manginecans	Indonesia	Kerinci, Riau	A. mangium	Stem	Fourie et al 2016b,c	447	453	206	218	243	262	300	325	349	418	291	157	400	223	304	333	b	b	b	b	b	b	b	b	b	b	b	b	b	b	b	b
461	CMW37856	Cluster 2	C. manginecans	Indonesia	Baserah, Riau	A. mangium	Stem	Fourie et al 2016b,c	447	453	206	218	243	262	300	325	349	418	291	157	397	223	304	333	b	b	b	b	b	b	b	b	b	b	b	b	b	b	b	b
462	CMW37857	Cluster 2	C. manginecans	Indonesia	Teso, Riau	A. mangium	Stem	Fourie et al 2016b,c	447	453	206	218	243	262	300	325	349	418	291	157	397	223	304	333	b	b	b	b	b	b	b	b	b	b	b	b	b	b	b	b
463	CMW37858	Cluster 2	C. manginecans	Indonesia	Teso, Riau	A. mangium	Stem	Fourie et al 2016b,c	447	453	206	218	243	262	300	325	349	418	291	157	397	223	304	333	b	b	b	b	b	b	b	b	b	b	b	b	b	b	b	b
464	CMW37826d	Cluster 2	C. manginecans	Indonesia	Teso, Riau	A. mangium x A. auriculiformis	Stem	Fourie et al 2016b,c	447	.	206	218	243	262	300	325	349	418	291	157	400	223	304	333	b	b	b	b	b	b	b	b	b	b	b	b	b	b	b	b
465	CMW37827	Cluster 2	C. manginecans	Indonesia	Teso, Riau	A. mangium x A. auriculiformis	Stem	Fourie et al 2016b,c	447	453	206	218	243	262	300	325	349	418	291	157	397	223	304	333	b	b	b	b	b	b	b	b	b	b	b	b	b	b	b	b
466	CMW37828	Cluster 2	C. manginecans	Indonesia	Teso, Riau	A. mangium x A. auriculiformis	Stem	Fourie et al 2016b,c	447	453	206	218	243	262	300	325	349	418	291	157	397	223	304	333	b	b	b	b	b	b	b	b	b	b	b	b	b	b	b	b
467	CMW37859	Cluster 2	C. manginecans	Indonesia	Teso, Riau	A. mangium	Stem	Fourie et al 2016b,c	447	456	206	218	243	262	294	325	349	418	284	160	397	223	310	333	b	b	b	b	b	b	b	b	b	b	b	b	b	b	b	b
468	CMW37860	Cluster 2	C. manginecans	Indonesia	Logas, Riau	A. mangium	Stem	Fourie et al 2016b,c	447	456	206	218	243	262	294	325	349	418	284	160	400	223	310	333	b	b	b	b	b	b	b	b	b	b	b	b	b	b	b	b
469	CMW37861	Cluster 2	C. manginecans	Indonesia	Logas, Riau	A. mangium	Stem	Fourie et al 2016b,c	447	453	206	218	249	262	309	325	349	412	291	157	397	223	310	333	b	b	b	b	b	b	b	b	b	b	b	b	b	b	b	b
470	CMW37862	Cluster 2	C. manginecans	Indonesia	Langgam, Riau	A. mangium	Stem	Fourie et al 2016b,c	447	456	206	218	243	262	294	325	349	418	284	160	400	223	310	333	b	b	b	b	b	b	b	b	b	b	b	b	b	b	b	b
471	CMW37829	Cluster 2	C. manginecans	Indonesia	Kerinci, Riau	A. mangium x A. auriculiformis	Stem	Fourie et al 2016b,c	447	453	206	218	243	262	300	325	349	418	291	157	397	223	304	333	b	b	b	b	b	b	b	b	b	b	b	b	b	b	b	b
472	CMW37830	Cluster 2	C. manginecans	Indonesia	Kerinci, Riau	A. mangium x A. auriculiformis	Stem	Fourie et al 2016b,c	447	453	206	218	243	262	300	325	349	418	291	157	397	223	304	333	b	b	b	b	b	b	b	b	b	b	b	b	b	b	b	b
473	CMW37831	Cluster 2	C. manginecans	Indonesia	Kerinci, Riau	A. mangium x A. auriculiformis	Stem	Fourie et al 2016b,c	447	453	206	218	243	262	300	325	349	418	291	157	397	223	304	333	b	b	b	b	b	b	b	b	b	b	b	b	b	b	b	b
474	CMW37863	Cluster 2	C. manginecans	Indonesia	Sei Kebaro, North Sumatra	A. mangium wildling	Stem	Fourie et al 2016b,c	447	453	206	218	243	262	300	325	349	418	291	157	400	223	304	333	b	b	b	b	b	b	b	b	b	b	b	b	b	b	b	b
475	CMW37864	Cluster 2	C. manginecans	Indonesia	Sei Kebaro, North Sumatra	A. mangium wildling	Stem	Fourie et al 2016b,c	447	453	206	218	243	262	300	325	349	418	291	157	397	223	304	333	b	b	b	b	b	b	b	b	b	b	b	b	b	b	b	b
476	CMW37865	Cluster 2	C. manginecans	Indonesia	Sei Kebaro, North Sumatra	A. mangium wildling	Stem	Fourie et al 2016b,c	447	453	206	218	243	262	300	325	349	418	291	157	397	223	304	333	b	b	b	b	b	b	b	b	b	b	b	b	b	b	b	b
477	CMW37866	Cluster 2	C. manginecans	Indonesia	Pelalawan, Riau	A. crassicarpa	Stem	Fourie et al 2016b,c	447	453	206	218	243	262	300	325	349	418	291	157	397	223	304	333	b	b	b	b	b	b	b	b	b	b	b	b	b	b	b	b
478	CMW37867	Cluster 2	C. manginecans	Indonesia	Pelalawan, Riau	A. crassicarpa	Stem	Fourie et al 2016b,c	447	453	206	218	243	262	300	325	349	418	291	157	397	223	304	333	b	b	b	b	b	b	b	b	b	b	b	b	b	b	b	b
479	CMW22560	Cluster 2	C. manginecans	Indonesia	Pelalawan	Acacia mangium	Stem	Fourie et al 2016b,c	447	456	206	221	243	262	294	325	346	418	284	160	403	223	310	333	b	b	b	b	b	b	b	b	b	b	b	b	b	b	b	b
480	CMW22561	Cluster 2	C. manginecans	Indonesia	Pelalawan	A. mangium	Stem	Fourie et al 2016b,c	455	453	201	218	249	262	300	322	349	412	284	160	403	169	304	333	b	b	b	b	b	b	b	b	b	b	b	b	b	b	b	b
481	CMW22563	Cluster 2	C. manginecans	Indonesia	Pelalawan	A. mangium	Stem	Fourie et al 2016b,c	455	453	201	218	249	262	300	325	349	412	284	160	403	169	304	333	b	b	b	b	b	b	b	b	b	b	b	b	b	b	b	b
482	CMW22564	Cluster 2	C. manginecans	Indonesia	Pelalawan	A. mangium	Stem	Fourie et al 2016b,c	447	453	206	218	243	262	300	325	349	412	291	157	397	223	310	333	b	b	b	b	b	b	b	b	b	b	b	b	b	b	b	b
483	CMW22565	Cluster 2	C. manginecans	Indonesia	Pelalawan	A. mangium	Stem	Fourie et al 2016b,c	447	456	206	221	243	262	294	325	346	418	284	160	403	223	310	333	b	b	b	b	b	b	b	b	b	b	b	b	b	b	b	b
484	CMW22566	Cluster 2	C. manginecans	Indonesia	Pelalawan	A. mangium	Stem	Fourie et al 2016b,c	447	456	206	221	243	262	294	325	346	418	284	160	403	223	310	333	b	b	b	b	b	b	b	b	b	b	b	b	b	b	b	b
485	CMW22567	Cluster 2	C. manginecans	Indonesia	Pelalawan	A. mangium	Stem	Fourie et al 2016b,c	447	456	206	221	243	262	294	325	346	418	284	160	403	223	310	333	b	b	b	b	b	b	b	b	b	b	b	b	b	b	b	b
486	CMW22568	Cluster 2	C. manginecans	Indonesia	Pelalawan	A. mangium	Stem	Fourie et al 2016b,c	447	456	206	221	243	262	294	325	346	418	284	160	403	223	310	333	b	b	b	b	b	b	b	b	b	b	b	b	b	b	b	b
487	CMW22569	Cluster 2	C. manginecans	Indonesia	Pelalawan	A. mangium	Stem	Fourie et al 2016b,c	447	456	206	221	243	262	294	325	346	418	284	160	403	223	310	315	b	b	b	b	b	b	b	b	b	b	b	b	b	b	b	b
488	CMW22570	Cluster 2	C. manginecans	Indonesia	Pelalawan	A. mangium	Stem	Fourie et al 2016b,c	447	456	206	221	243	262	294	325	346	418	284	160	403	223	310	333	b	b	b	b	b	b	b	b	b	b	b	b	b	b	b	b
489	CMW22571	Cluster 2	C. manginecans	Indonesia	Pelalawan	A. mangium	Stem	Fourie et al 2016b,c	447	456	206	221	243	262	294	325	346	418	284	160	403	223	310	333	b	b	b	b	b	b	b	b	b	b	b	b	b	b	b	b
490	CMW22572	Cluster 2	C. manginecans	Indonesia	Pelalawan	A. mangium	Stem	Fourie et al 2016b,c	447	456	206	221	243	262	294	325	346	418	284	160	403	223	310	333	b	b	b	b	b	b	b	b	b	b	b	b	b	b	b	b
491	CMW22573	Cluster 2	C. manginecans	Indonesia	Pelalawan	A. mangium	Stem	Fourie et al 2016b,c	447	456	206	221	243	262	294	325	346	418	284	160	403	223	310	333	b	b	b	b	b	b	b	b	b	b	b	b	b	b	b	b
492	CMW22574	Cluster 2	C. manginecans	Indonesia	Pelalawan	A. mangium	Stem	Fourie et al 2016b,c	447	456	206	221	243	262	294	325	346	418	284	160	403	223	310	333	b	b	b	b	b	b	b	b	b	b	b	b	b	b	b	b
493	CMW22575	Cluster 2	C. manginecans	Indonesia	Pelalawan	A. mangium	Stem	Fourie et al 2016b,c	447	456	206	221	243	262	294	325	346	418	284	160	403	223	310	333	b	b	b	b	b	b	b	b	b	b	b	b	b	b	b	b
494	CMW22576	Cluster 2	C. manginecans	Indonesia	Pelalawan	A. mangium	Stem	Fourie et al 2016b,c	447	456	206	221	243	262	294	325	346	418	284	160	403	223	310	333	b	b	b	b	b	b	b	b	b	b	b	b	b	b	b	b
495	CMW22577	Cluster 2	C. manginecans	Indonesia	Pelalawan	A. mangium	Stem	Fourie et al 2016b,c	447	456	206	221	243	262	294	325	346	418	284	160	403	223	310	333	b	b	b	b	b	b	b	b	b	b	b	b	b	b	b	b
496	CMW22578	Cluster 2	C. manginecans	Indonesia	Pelalawan	A. mangium	Stem	Fourie et al 2016b,c	447	456	206	221	243	262	294	325	346	418	284	160	403	223	310	333	b	b	b	b	b	b	b	b	b	b	b	b	b	b	b	b
497	CMW22579	Cluster 2	C. manginecans	Indonesia	Pelalawan	A. mangium	Stem	Fourie et al 2016b,c	447	456	206	221	243	262	294	325	346	418	284	160	403	223	310	333	b	b	b	b	b	b	b	b	b	b	b	b	b	b	b	b
498	CMW22580	Cluster 2	C. manginecans	Indonesia	Pelalawan	A. mangium	Stem	Fourie et al 2016b,c	447	456	206	221	243	262	294	325	346	418	284	160	403	223	310	333	b	b	b	b	b	b	b	b	b	b	b	b	b	b	b	b
499	CMW22581	Cluster 2	C. manginecans	Indonesia	Logas	A. mangium	Stem	Fourie et al 2016b,c	447	453	206	221	243	262	294	325	349	418	284	160	403	223	304	315	b	b	b	b	b	b	b	b	b	b	b	b	b	b	b	b
500	CMW22582	Cluster 2	C. manginecans	Indonesia	Logas	A. mangium	Stem	Fourie et al 2016b,c	447	453	206	221	243	262	294	322	349	418	284	160	403	223	304	315	b	b	b	b	b	b	b	b	b	b	b	b	b	b	b	b
501	CMW22583	Cluster 2	C. manginecans	Indonesia	Logas	A. mangium	Stem	Fourie et al 2016b,c	447	453	206	221	243	262	294	322	349	418	284	160	403	223	304	315	b	b	b	b	b	b	b	b	b	b	b	b	b	b	b	b
502	CMW22584	Cluster 2	C. manginecans	Indonesia	Logas	A. mangium	Stem	Fourie et al 2016b,c	447	453	206	221	243	262	294	322	349	418	284	160	403	223	304	315	b	b	b	b	b	b	b	b	b	b	b	b	b	b	b	b
503	CMW22585	Cluster 2	C. manginecans	Indonesia	Logas	A. mangium	Stem	Fourie et al 2016b,c	447	453	206	221	243	262	294	322	349	418	284	160	403	223	304	315	b	b	b	b	b	b	b	b	b	b	b	b	b	b	b	b
504	CMW22587	Cluster 2	C. manginecans	Indonesia	Teso	A. mangium	Stem	Fourie et al 2016b,c	447	453	206	218	243	262	294	325	349	418	291	157	397	223	304	324	b	b	b	b	b	b	b	b	b	b	b	b	b	b	b	b
505	CMW22588	Cluster 2	C. manginecans	Indonesia	Teso	A. mangium	Stem	Fourie et al 2016b,c	447	453	206	218	243	262	294	325	349	418	291	157	397	223	304	324	b	b	b	b	b	b	b	b	b	b	b	b	b	b	b	b
506	CMW22589	Cluster 2	C. manginecans	Indonesia	Teso	A. mangium	Stem	Fourie et al 2016b,c	447	453	206	218	243	262	294	325	349	418	291	157	397	223	304	324	b	b	b	b	b	b	b	b	b	b	b	b	b	b	b	b
507	CMW22590	Cluster 2	C. manginecans	Indonesia	Teso	A. mangium	Stem	Fourie et al 2016b,c	447	453	206	218	243	262	294	325	349	418	291	157	397	223	304	324	b	b	b	b	b	b	b	b	b	b	b	b	b	b	b	b
508	CMW22591	Cluster 2	C. manginecans	Indonesia	Teso	A. mangium	Stem	Fourie et al 2016b,c	447	453	206	218	243	262	294	325	349	418	291	157	397	223	304	324	b	b	b	b	b	b	b	b	b	b	b	b	b	b	b	b
509	CMW22593	Cluster 2	C. manginecans	Indonesia	Teso	A. mangium	Stem	Fourie et al 2016b,c	447	453	206	218	243	262	294	325	349	418	291	157	397	223	304	324	b	b	b	b	b	b	b	b	b	b	b	b	b	b	b	b
510	CMW22594	Cluster 2	C. manginecans	Indonesia	Teso	A. mangium	Stem	Fourie et al 2016b,c	447	453	206	218	243	262	294	325	349	418	291	157	397	223	304	324	b	b	b	b	b	b	b	b	b	b	b	b	b	b	b	b
511	CMW22595	Cluster 2	C. manginecans	Indonesia	Teso	A. mangium	Stem	Fourie et al 2016b,c	447	453	206	218	243	262	294	325	349	418	291	157	397	223	304	324	b	b	b	b	b	b	b	b	b	b	b	b	b	b	b	b
512	CMW22596	Cluster 2	C. manginecans	Indonesia	Teso	A. mangium	Stem	Fourie et al 2016b,c	447	453	206	218	243	262	294	325	349	418	291	157	397	223	304	324	b	b	b	b	b	b	b	b	b	b	b	b	b	b	b	b
513	CMW22597	Cluster 2	C. manginecans	Indonesia	Teso	A. mangium	Stem	Fourie et al 2016b,c	447	453	206	218	243	262	294	325	349	418	291	157	397	223	304	324	b	b	b	b	b	b	b	b	b	b	b	b	b	b	b	b
514	CMW22598	Cluster 2	C. manginecans	Indonesia	Teso	A. mangium	Stem	Fourie et al 2016b,c	447	453	206	218	243	262	294	325	349	418	291	157	397	223	304	333	b	b	b	b	b	b	b	b	b	b	b	b	b	b	b	b
515	CMW22599	Cluster 2	C. manginecans	Indonesia	Teso	A. mangium	Stem	Fourie et al 2016b,c	447	456	206	221	243	250	294	322	346	418	284	160	403	223	304	333	b	b	b	b	b	b	b	b	b	b	b	b	b	b	b	b
516	CMW22600	Cluster 2	C. manginecans	Indonesia	Teso	A. mangium	Stem	Fourie et al 2016b,c	447	453	206	221	243	262	294	322	349	418	284	160	403	223	304	315	b	b	b	b	b	b	b	b	b	b	b	b	b	b	b	b
517	CMW22601	Cluster 2	C. manginecans	Indonesia	Teso	A. mangium	Stem	Fourie et al 2016b,c	447	453	206	221	243	262	294	322	349	418	284	160	403	223	304	315	b	b	b	b	b	b	b	b	b	b	b	b	b	b	b	b
518	CMW22602	Cluster 2	C. manginecans	Indonesia	Teso	A. mangium	Stem	Fourie et al 2016b,c	447	456	206	221	243	250	294	322	346	418	284	160	403	223	304	324	b	b	b	b	b	b	b	b	b	b	b	b	b	b	b	b
519	CMW22603	Cluster 2	C. manginecans	Indonesia	Teso	A. mangium	Stem	Fourie et al 2016b,c	447	453	206	221	243	262	294	322	349	418	284	160	403	223	304	315	b	b	b	b	b	b	b	b	b	b	b	b	b	b	b	b
520	CMW22604	Cluster 2	C. manginecans	Indonesia	Teso	A. mangium	Stem	Fourie et al 2016b,c	447	456	206	221	243	250	294	322	346	418	284	160	403	223	304	324	b	b	b	b	b	b	b	b	b	b	b	b	b	b	b	b
521	CMW22605	Cluster 2	C. manginecans	Indonesia	Teso	A. mangium	Stem	Fourie et al 2016b,c	447	456	206	221	243	250	294	322	346	418	284	160	403	223	304	324	b	b	b	b	b	b	b	b	b	b	b	b	b	b	b	b
522	CMW22606	Cluster 2	C. manginecans	Indonesia	Teso	A. mangium	Stem	Fourie et al 2016b,c	447	453	206	221	243	262	294	322	349	418	284	160	403	223	304	315	b	b	b	b	b	b	b	b	b	b	b	b	b	b	b	b
523	CMW22607	Cluster 2	C. manginecans	Indonesia	Teso	A. mangium	Stem	Fourie et al 2016b,c	447	453	206	221	243	262	294	322	349	418	284	160	403	223	304	315	b	b	b	b	b	b	b	b	b	b	b	b	b	b	b	b
524	CMW22608	Cluster 2	C. manginecans	Indonesia	Teso	A. mangium	Stem	Fourie et al 2016b,c	447	453	206	221	243	262	294	322	349	418	284	160	403	223	304	315	b	b	b	b	b	b	b	b	b	b	b	b	b	b	b	b
525	CMW22609	Cluster 2	C. manginecans	Indonesia	Teso	A. mangium	Stem	Fourie et al 2016b,c	447	453	206	221	243	262	294	322	349	418	284	160	403	223	304	315	b	b	b	b	b	b	b	b	b	b	b	b	b	b	b	b
526	CMW22610	Cluster 2	C. manginecans	Indonesia	Teso	A. mangium	Stem	Fourie et al 2016b,c	447	456	206	221	243	250	294	322	346	418	284	160	403	223	304	324	b	b	b	b	b	b	b	b	b	b	b	b	b	b	b	b
527	CMW22611	Cluster 2	C. manginecans	Indonesia	Teso	A. mangium	Stem	Fourie et al 2016b,c	447	456	206	221	243	250	294	322	346	418	284	160	403	223	304	324	b	b	b	b	b	b	b	b	b	b	b	b	b	b	b	b
528	CMW22612	Cluster 2	C. manginecans	Indonesia	Teso	A. mangium	Stem	Fourie et al 2016b,c	447	453	206	221	243	262	294	322	349	418	284	160	403	223	304	315	b	b	b	b	b	b	b	b	b	b	b	b	b	b	b	b
529	CMW22613	Cluster 2	C. manginecans	Indonesia	Teso	A. mangium	Stem	Fourie et al 2016b,c	447	453	206	221	243	262	294	322	349	418	284	160	403	223	304	315	b	b	b	b	b	b	b	b	b	b	b	b	b	b	b	b
530	CMW22614	Cluster 2	C. manginecans	Indonesia	Teso	A. mangium	Stem	Fourie et al 2016b,c	447	453	206	221	243	262	294	322	349	418	284	160	403	223	304	315	b	b	b	b	b	b	b	b	b	b	b	b	b	b	b	b
531	CMW22615	Cluster 2	C. manginecans	Indonesia	Teso	A. mangium	Stem	Fourie et al 2016b,c	447	453	206	221	243	262	294	322	349	418	284	160	403	223	304	315	b	b	b	b	b	b	b	b	b	b	b	b	b	b	b	b
532	CMW22616	Cluster 2	C. manginecans	Indonesia	Teso	A. mangium	Stem	Fourie et al 2016b,c	447	453	206	221	243	262	294	322	349	418	284	160	403	223	304	315	b	b	b	b	b	b	b	b	b	b	b	b	b	b	b	b
533	CMW22617	Cluster 2	C. manginecans	Indonesia	Teso	A. mangium	Stem	Fourie et al 2016b,c	447	453	206	221	243	262	294	322	349	418	284	160	403	223	304	315	b	b	b	b	b	b	b	b	b	b	b	b	b	b	b	b
534	CMW22618	Cluster 2	C. manginecans	Indonesia	Teso	A. mangium	Stem	Fourie et al 2016b,c	447	456	206	218	243	262	294	325	349	418	291	157	400	223	310	333	b	b	b	b	b	b	b	b	b	b	b	b	b	b	b	b
535	CMW22619	Cluster 2	C. manginecans	Indonesia	Teso	A. mangium	Stem	Fourie et al 2016b,c	447	456	206	218	243	262	294	325	349	418	291	157	400	223	310	333	b	b	b	b	b	b	b	b	b	b	b	b	b	b	b	b
536	CMW22621	Cluster 2	C. manginecans	Indonesia	Teso	A. mangium	Stem	Fourie et al 2016b,c	447	456	206	218	243	262	294	325	349	418	291	157	397	223	310	333	b	b	b	b	b	b	b	b	b	b	b	b	b	b	b	b
537	CMW22622	Cluster 2	C. manginecans	Indonesia	Teso	A. mangium	Stem	Fourie et al 2016b,c	447	456	206	218	243	262	294	325	349	418	291	157	400	223	310	333	b	b	b	b	b	b	b	b	b	b	b	b	b	b	b	b
538	CMW22623	Cluster 2	C. manginecans	Indonesia	Teso	A. mangium	Stem	Fourie et al 2016b,c	447	456	206	218	243	262	294	325	349	418	291	157	397	223	310	333	b	b	b	b	b	b	b	b	b	b	b	b	b	b	b	b
539	CMW22625	Cluster 2	C. manginecans	Indonesia	Teso	A. mangium	Stem	Fourie et al 2016b,c	447	456	206	218	243	262	294	325	349	418	291	157	397	223	310	288	b	b	b	b	b	b	b	b	b	b	b	b	b	b	b	b
540	CMW22626	Cluster 2	C. manginecans	Indonesia	Teso	A. mangium	Stem	Fourie et al 2016b,c	447	456	206	218	243	262	294	325	349	418	291	157	397	223	310	333	b	b	b	b	b	b	b	b	b	b	b	b	b	b	b	b
541	CMW14628	Cluster 1	C. eucalypticola	Indonesia		Eucalyptus sp.	Stem	This study (I & T SSR markers)a & Lui et. al.. 2021b	455	420	201	218	249	262	300	325	349	412	291	157	397	205	310	237	b	b	b	b	b	b	b	b	b	b	b	b	b	b	b	b
542	CMW18563	Cluster 1	C. eucalypticola	Indonesia		Eucalyptus sp.	Stem	This study (I & T SSR markers)a & Lui et. al.. 2021b	455	420	201	218	249	262	300	325	349	412	291	157	397	205	310	237	b	b	b	b	b	b	b	b	b	b	b	b	b	b	b	b
543	CMW18564	Cluster 1	C. eucalypticola	Indonesia		Eucalyptus sp.	Stem	This study (I & T SSR markers)a & Lui et. al.. 2021b	455	420	201	218	249	262	300	325	349	412	291	157	397	205	310	237	b	b	b	b	b	b	b	b	b	b	b	b	b	b	b	b
544	CMW18572	Cluster 1	C. eucalypticola	Indonesia		Eucalyptus sp.	Stem	This study (I & T SSR markers)a & Lui et. al.. 2021b	455	420	201	218	249	262	300	325	349	412	291	157	397	205	310	246	b	b	b	b	b	b	b	b	b	b	b	b	b	b	b	b
545	CMW18573	Cluster 1	C. eucalypticola	Indonesia		Eucalyptus sp.	Stem	This study (I & T SSR markers)a & Lui et. al.. 2021b	455	420	201	218	249	262	300	325	349	412	291	157	397	205	310	246	b	b	b	b	b	b	b	b	b	b	b	b	b	b	b	b
546	CMW20621	Cluster 1	C. eucalypticola	Indonesia		Eucalyptus sp.	Stem	This study (I & T SSR markers)a & Lui et. al.. 2021b	455	420	201	218	249	262	300	325	349	412	291	157	397	205	310	237	b	b	b	b	b	b	b	b	b	b	b	b	b	b	b	b
547	CMW20626	Cluster 1	C. eucalypticola	Indonesia		Eucalyptus sp.	Stem	This study (I & T SSR markers)a & Lui et. al.. 2021b	455	420	201	218	249	262	300	325	349	412	291	157	397	205	310	237	b	b	b	b	b	b	b	b	b	b	b	b	b	b	b	b
548	CMW20628	Cluster 1	C. eucalypticola	Indonesia		Eucalyptus sp.	Stem	This study (I & T SSR markers)a & Lui et. al.. 2021b	455	420	201	218	249	262	300	325	349	412	291	157	397	205	310	237	b	b	b	b	b	b	b	b	b	b	b	b	b	b	b	b
549	CMW20629	Cluster 1	C. eucalypticola	Indonesia		Eucalyptus sp.	Stem	This study (I & T SSR markers)a & Lui et. al.. 2021b	455	420	201	218	249	262	300	325	349	412	291	157	397	205	310	237	b	b	b	b	b	b	b	b	b	b	b	b	b	b	b	b
550	CMW20636	Cluster 1	C. eucalypticola	Indonesia		Eucalyptus sp.	Stem	This study (I & T SSR markers)a & Lui et. al.. 2021b	455	420	201	218	249	262	300	325	349	412	291	157	397	205	310	246	b	b	b	b	b	b	b	b	b	b	b	b	b	b	b	b
551	CMW20637	Cluster 1	C. eucalypticola	Indonesia		Eucalyptus sp.	Stem	This study (I & T SSR markers)a & Lui et. al.. 2021b	455	420	201	218	249	262	300	325	349	412	291	157	397	205	310	246	b	b	b	b	b	b	b	b	b	b	b	b	b	b	b	b
552	CMW20640	Cluster 1	C. eucalypticola	Indonesia		Eucalyptus sp.	Stem	This study (I & T SSR markers)a & Lui et. al.. 2021b	455	420	201	218	249	262	300	325	349	412	291	157	400	205	310	246	b	b	b	b	b	b	b	b	b	b	b	b	b	b	b	b
553	CMW20641	Cluster 1	C. eucalypticola	Indonesia		Eucalyptus sp.	Stem	This study (I & T SSR markers)a & Lui et. al.. 2021b	455	420	201	218	249	262	300	325	349	412	291	157	397	205	310	237	b	b	b	b	b	b	b	b	b	b	b	b	b	b	b	b
554	CMW20663	Cluster 1	C. eucalypticola	Indonesia		Eucalyptus sp.	Stem	This study (I & T SSR markers)a & Lui et. al.. 2021b	455	420	201	218	249	262	300	325	349	412	291	157	397	205	310	237	b	b	b	b	b	b	b	b	b	b	b	b	b	b	b	b
555	CMW20665	Cluster 1	C. eucalypticola	Indonesia		Eucalyptus sp.	Stem	This study (I & T SSR markers)a & Lui et. al.. 2021b	455	420	201	218	249	262	300	325	349	412	291	157	397	205	310	237	b	b	b	b	b	b	b	b	b	b	b	b	b	b	b	b
556	CMW20632	Cluster 1	C. eucalypticola	Indonesia		Eucalyptus sp.	Stem	This study (I & T SSR markers)a & Lui et. al.. 2021b	455	420	201	221	249	262	300	325	349	412	291	157	397	205	310	237	b	b	b	b	b	b	b	b	b	b	b	b	b	b	b	b
557	CMW18577d	Cluster 1	C. eucalypticola	Indonesia		Eucalyptus sp.	Stem	This study (I & T SSR markers)a & Lui et. al.. 2021b	447	453	206	221	249	262	300	325	349	418	284	160	403	-	304	193	b	b	b	b	b	b	b	b	b	b	b	b	b	b	b	b
558	CMW20648	Cluster 1	C. eucalypticola	Indonesia		Eucalyptus sp.	Stem	This study (I & T SSR markers)a & Lui et. al.. 2021b	447	453	206	221	249	262	294	325	349	418	284	160	403	217	304	211	b	b	b	b	b	b	b	b	b	b	b	b	b	b	b	b
559	CMW58026	Cluster 1	Hybrid C. eucalypticola /C.manginecans	Indonesia	Riau, Sumatra, Pelalawan	Acacia crassicarpa	Stem	This study (SSR markers & Gene regions)	455	453	206	218	249	262	300	325	346	412	291	157	397	172	310	339	-	-	C. eucalypticola	PZ196665	C. manginecans, eucalypticola fimbriatomima, cacaofunesta	PZ220863	C. maginecans	PZ220900	C. manginecans, C. eucalypticola	PZ362084	C. manginecans , C. mangivora, C. mangicola	PZ362100	-	-	-	-
560	CMW57938	Cluster 1	C. eucalypticola	Indonesia	South Sumatra, ogan komering ulu	Lansium domesticum	Stem	This study (SSR markers & Gene regions)	455	453	201	218	249	262	300	325	349	412	291	157	397	172	310	246	-	-	C. eucalypticola	PZ196665	C. manginecans, eucalypticola fimbriatomima, cacaofunesta	PZ220864	C. maginecans	PZ220901	C. manginecans, C. eucalypticola	PZ362085	C. eucalypticola	PZ362096	-	-	-	-
561	CMW60204	Cluster 2	C. manginecans	Indonesia	Riau, Sumatra, Nagodan	Eucalyptus CEP50	Stem	This study (SSR markers & Gene regions)	447	453	206	218	243	262	300	325	349	412	291	157	397	172	304	330	-	-	C. manginecans	PZ196722	C. manginecans, eucalypticola fimbriatomima, cacaofunesta	PZ220864	C. maginecans	PZ220901	C. manginecans, C. eucalypticola	PZ362085	-	-	NEW (Group 3)	CTGGGCACCGAAGTCTTCTTACGCTTCATGTGGGACCAAGTCCTTCCACCCCTCGACATATTGAAAAATTTCCCCGGACGTGAGCTGGGCTTGAGGGCTGGTTCGTCAATCAAATTCGATGATGATTTGTCTCTACAGATTTCGGTTAAAAATATCTATGGTAGGGTAGGATGGAGAGACCTGCCGTATCTACACCCGGCCTACAGAGTCTACGGCTCGTCTTGGTCCAAGTTCTTCCGAAACCGAGGGCAGTCCATGTTCTTCAAGGGCGACTATACGGACGCCGCGTACTGGTCAAGGCCGATTACCTTTGCCATACCGACCAAAACTCTGGAATGGATATCGAAGTTGAAAGAAGAGTATGCCCTTGCGGCAAGGAAGGTAAATTCTAATCACCCA…	New Group 2	PZ362057
562	CMW60205	Cluster 2	C. manginecans	Indonesia	Riau, Sumatra, Nagodan	Eucalyptus CEP50	Stem	This study (SSR markers & Gene regions)	447	453	201	218	249	262	300	325	349	412	284	157	397	172	310	348	C. manginecans	PZ298774	C. manginecans	PZ196722	C. manginecans, eucalypticola fimbriatomima, cacaofunesta	PZ220865	C. maginecans	PZ220901	C. manginecans, C. eucalypticola	PZ362085	C. manginecans , C. mangivora, C. mangicola	PZ362101	NEW (Group 3)	CTGGGCACCGAAGTCTTCTTACGCTTCATGTGGGACCAAGTCCTTCCACCCCTCGACATATTGAAAAATTTCCCCGGACGTGAGCTGGGCTTGAGGGCTGGTTCGTCAATCAAATTCGATGATGATTTGTCTCTACAGATTTCGGTTAAAAATATCTATGGTAGGGTAGGATGGAGAGACCTGCCGTATCTACACCCGGCCTACAGAGTCTACGGCTCGTCTTGGTCCAAGTTCTTCCGAAACCGAGGGCAGTCCATGTTCTTCAAGGGCGACTATACGGACGCCGCGTACTGGTCAAGGCCGATTACCTTTGCCATACCGACCAAAACTCTGGAATGGATATCGAAGTTGAAAGAAGAGTATGCCCTTGCGGCAAGGAAGGTAAATTCTAATCACCCA…	New Group 2	PZ362058
563	CMW60206	Cluster 2	C. manginecans	Indonesia	Riau, Sumatra, Nagodan	Eucalyptus CEP50	Stem	This study (SSR markers & Gene regions)	447	453	201	218	249	262	300	325	349	412	284	160	400	172	310	348	C. manginecans	PZ298774	C. manginecans	PZ196723	C. manginecans, eucalypticola fimbriatomima, cacaofunesta	PZ220865	C. maginecans	PZ220902	-	-	C. manginecans , C. mangivora, C. mangicola	PZ362101	NEW (Group 3)	CTGGGCACCGAAGTCTTCTTACGCTTCATGTGGGACCAAGTCCTTCCACCCCTCGACATATTGAAAAATTTCCCCGGACGTGAGCTGGGCTTGAGGGCTGGTTCGTCAATCAAATTCGATGATGATTTGTCTCTACAGATTTCGGTTAAAAATATCTATGGTAGGGTAGGATGGAGAGACCTGCCGTATCTACACCCGGCCTACAGAGTCTACGGCTCGTCTTGGTCCAAGTTCTTCCGAAACCGAGGGCAGTCCATGTTCTTCAAGGGCGACTATACGGACGCCGCGTACTGGTCAAGGCCGATTACCTTTGCCATACCGACCAAAACTCTGGAATGGATATCGAAGTTGAAAGAAGAGTATGCCCTTGCGGCAAGGAAGGTAAATTCTAATCACCCA…	New Group 2	PZ362059
564	CMW60207	Cluster 2	C. manginecans	Indonesia	Riau, Sumatra, Nagodan	Eucalyptus CEP50	Stem	This study (SSR markers & Gene regions)	447	453	201	218	249	262	300	325	349	412	284	160	397	172	310	348	C. manginecans	PZ298774	C. manginecans	PZ196724	C. manginecans, eucalypticola fimbriatomima, cacaofunesta	PZ220865	C. maginecans	PZ220902	C. manginecans, C. eucalypticola	PZ362085	-	-	NEW (Group 3)	CTGGGCACCGAAGTCTTCTTACGCTTCATGTGGGACCAAGTCCTTCCACCCCTCGACATATTGAAAAATTTCCCCGGACGTGAGCTGGGCTTGAGGGCTGGTTCGTCAATCAAATTCGATGATGATTTGTCTCTACAGATTTCGGTTAAAAATATCTATGGTAGGGTAGGATGGAGAGACCTGCCGTATCTACACCCGGCCTACAGAGTCTACGGCTCGTCTTGGTCCAAGTTCTTCCGAAACCGAGGGCAGTCCATGTTCTTCAAGGGCGACTATACGGACGCCGCGTACTGGTCAAGGCCGATTACCTTTGCCATACCGACCAAAACTCTGGAATGGATATCGAAGTTGAAAGAAGAGTATGCCCTTGCGGCAAGGAAGGTAAATTCTAATCACCCA…	New Group 2	PZ362059
565	CMW60208	Cluster 2	C. manginecans	Indonesia	Riau, Sumatra, Nagodan	Eucalyptus CEP0013	Stem	This study (SSR markers & Gene regions)	447	453	201	218	249	262	300	325	346	418	291	157	397	172	310	330	-	-	C. manginecans	PZ196725	C. manginecans, eucalypticola fimbriatomima, cacaofunesta	PZ220865	C. maginecans	PZ220902	C. manginecans, C. eucalypticola	PZ362085	-	-	C. manginecans (Group 2)	CTTCTTACGCTTCATGTGGGACCAAGTCCTTCCACCCCTCGACATATTGAAAAATTTCCCCGGACGTGAGCTGGGCTTGAGGGCTGGTTCGTCAATCAAATTCGATGATGATTTGTCTCTACAGATTTCGGTTAAAAATATCTATGGTAGGGTAGGATGGAGAGACCTGCCGTATCTACACCCGGCCTACAGAGTCTACGGCTCGTCTTGGTCCAAGTTCTTCCGAAACCGAGGGCAGTCCATGTTCTTCAAGGGCGACTATACGGACGCCGCGTACTGGTCAAGGCCGATTACCTTTGCCATACCGACCAAAACTCTGGAATGGATATCGAAGTTGAAAGAAGAGTATGCCCTTGCGGCAAGGAAGGTAAATTCTAATCACCCATATATTCCTCGGAA…	New group 3	PZ362063
566	CMW60209	Cluster 2	C. manginecans	Indonesia	Riau, Sumatra, Nagodan	Eucalyptus CEP0013	Stem	This study (SSR markers & Gene regions)	447	453	201	218	249	262	300	325	346	418	291	157	397	172	310	330	-	-	C. manginecans	PZ196726	C. manginecans, eucalypticola fimbriatomima, cacaofunesta	PZ220865	C. maginecans	PZ220902	C. manginecans, C. eucalypticola	PZ362085	-	-	C. manginecans (Group 2)	CTTCTTACGCTTCATGTGGGACCAAGTCCTTCCACCCCTCGACATATTGAAAAATTTCCCCGGACGTGAGCTGGGCTTGAGGGCTGGTTCGTCAATCAAATTCGATGATGATTTGTCTCTACAGATTTCGGTTAAAAATATCTATGGTAGGGTAGGATGGAGAGACCTGCCGTATCTACACCCGGCCTACAGAGTCTACGGCTCGTCTTGGTCCAAGTTCTTCCGAAACCGAGGGCAGTCCATGTTCTTCAAGGGCGACTATACGGACGCCGCGTACTGGTCAAGGCCGATTACCTTTGCCATACCGACCAAAACTCTGGAATGGATATCGAAGTTGAAAGAAGAGTATGCCCTTGCGGCAAGGAAGGTAAATTCTAATCACCCATATATTCCTCGGAA…	New group 3	PZ362064
567	CMW60210	Cluster 2	C. manginecans	Indonesia	Riau, Sumatra, Nagodan	Eucalyptus CEP0013	Stem	This study (SSR markers & Gene regions)	447	453	201	218	249	262	300	325	346	418	291	157	397	172	310	330	-	-	C. manginecans	PZ196726	C. manginecans, eucalypticola fimbriatomima, cacaofunesta	PZ220865	-	-	C. manginecans, C. eucalypticola	PZ362085	-	-	C. manginecans (Group 2)	CTTCTTACGCTTCATGTGGGACCAAGTCCTTCCACCCCTCGACATATTGAAAAATTTCCCCGGACGTGAGCTGGGCTTGAGGGCTGGTTCGTCAATCAAATTCGATGATGATTTGTCTCTACAGATTTCGGTTAAAAATATCTATGGTAGGGTAGGATGGAGAGACCTGCCGTATCTACACCCGGCCTACAGAGTCTACGGCTCGTCTTGGTCCAAGTTCTTCCGAAACCGAGGGCAGTCCATGTTCTTCAAGGGCGACTATACGGACGCCGCGTACTGGTCAAGGCCGATTACCTTTGCCATACCGACCAAAACTCTGGAATGGATATCGAAGTTGAAAGAAGAGTATGCCCTTGCGGCAAGGAAGGTAAATTCTAATCACCCATATATTCCTCGGAA…	New group 3	PZ362064
568	CMW60212	Cluster 2	C. manginecans	Indonesia	Riau, Sumatra, Nagodan	Eucalyptus CEP0013	Stem	This study (SSR markers & Gene regions)	447	453	201	218	249	262	300	325	346	418	291	157	397	172	310	330	-	-	C. manginecans	PZ196726	C. manginecans, eucalypticola fimbriatomima, cacaofunesta	PZ220865	C. maginecans	PZ220902	C. manginecans, C. eucalypticola	PZ362085	-	-	C. manginecans (Group 2)	CTTCTTACGCTTCATGTGGGACCAAGTCCTTCCACCCCTCGACATATTGAAAAATTTCCCCGGACGTGAGCTGGGCTTGAGGGCTGGTTCGTCAATCAAATTCGATGATGATTTGTCTCTACAGATTTCGGTTAAAAATATCTATGGTAGGGTAGGATGGAGAGACCTGCCGTATCTACACCCGGCCTACAGAGTCTACGGCTCGTCTTGGTCCAAGTTCTTCCGAAACCGAGGGCAGTCCATGTTCTTCAAGGGCGACTATACGGACGCCGCGTACTGGTCAAGGCCGATTACCTTTGCCATACCGACCAAAACTCTGGAATGGATATCGAAGTTGAAAGAAGAGTATGCCCTTGCGGCAAGGAAGGTAAATTCTAATCACCCATATATTCCTCGGAA…	New group 3	PZ362064
569	CMW60213	Cluster 2	C. manginecans	Indonesia	Riau, Sumatra, Nagodan	Eucalyptus CEP0013	Stem	This study (SSR markers & Gene regions)	455	456	206	218	249	262	300	325	349	412	284	160	397	172	310	321	-	-	C. manginecans	PZ196726	C. manginecans, eucalypticola fimbriatomima, cacaofunesta	PZ220865	C. maginecans	PZ220902	C. manginecans, C. eucalypticola	PZ362085	-	-	NEW (Group 3)	CTGGGCACCGAAGTCTTCTTACGCTTCATGTGGGACCAAGTCCTTCCACCCCTCGACATATTGAAAAATTTCCCCGGACGTGAGCTGGGCTTGAGGGCTGGTTCGTCAATCAAATTCGATGATGATTTGTCTCTACAGATTTCGGTTAAAAATATCTATGGTAGGGTAGGATGGAGAGACCTGCCGTATCTACACCCGGCCTACAGAGTCTACGGCTCGTCTTGGTCCAAGTTCTTCCGAAACCGAGGGCAGTCCATGTTCTTCAAGGGCGACTATACGGACGCCGCGTACTGGTCAAGGCCGATTACCTTTGCCATACCGACCAAAACTCTGGAATGGATATCGAAGTTGAAAGAAGAGTATGCCCTTGCGGCAAGGAAGGTAAATTCTAATCACCCA…	New Group 2	PZ362059
570	CMW60215	Cluster 2	C. manginecans	Indonesia	Riau, Sumatra, Nagodan	Eucalyptus CEP0013	Stem	This study (SSR markers & Gene regions)	455	456	206	218	249	262	300	325	349	412	284	160	397	172	310	321	-	-	C. manginecans	PZ196726	C. manginecans, eucalypticola fimbriatomima, cacaofunesta	PZ220865	C. maginecans	PZ220902	C. manginecans, C. eucalypticola	PZ362085	-	-	NEW (Group 3)	CTGGGCACCGAAGTCTTCTTACGCTTCATGTGGGACCAAGTCCTTCCACCCCTCGACATATTGAAAAATTTCCCCGGACGTGAGCTGGGCTTGAGGGCTGGTTCGTCAATCAAATTCGATGATGATTTGTCTCTACAGATTTCGGTTAAAAATATCTATGGTAGGGTAGGATGGAGAGACCTGCCGTATCTACACCCGGCCTACAGAGTCTACGGCTCGTCTTGGTCCAAGTTCTTCCGAAACCGAGGGCAGTCCATGTTCTTCAAGGGCGACTATACGGACGCCGCGTACTGGTCAAGGCCGATTACCTTTGCCATACCGACCAAAACTCTGGAATGGATATCGAAGTTGAAAGAAGAGTATGCCCTTGCGGCAAGGAAGGTAAATTCTAATCACCCA…	New Group 2	PZ362059
571	CMW60216	Cluster 1	Hybrid C. eucalypticola /C.manginecans	Indonesia	Riau, Sumatra, Nagodan	Eucalyptus CEP0013	Stem	This study (SSR markers & Gene regions)	455	453	206	218	249	262	300	325	349	412	284	160	397	172	310	339	C. manginecans	PZ298774	C. eucalypticola	PZ196668	C. manginecans, eucalypticola fimbriatomima, cacaofunesta	PZ220865	C. maginecans	PZ220902	C. manginecans, C. eucalypticola	PZ362085	C. eucalypticola	PZ362097	C. manginecans (Group 2)	CTTCTTACGCTTCATGTGGGACCAAGTCCTTCCACCCCTCGACATATTGAAAAATTTCCCCGGACGTGAGCTGGGCTTGAGGGCTGGTTCGTCAATCAAATTCGATGATGATTTGTCTCTACAGATTTCGGTTAAAAATATCTATGGTAGGGTAGGATGGAGAGACCTGCCGTATCTACACCCGGCCTACAGAGTCTACGGCTCGTCTTGGTCCAAGTTCTTCCGAAACCGAGGGCAGTCCATGTTCTTCAAGGGCGACTATACGGACGCCGCGTACTGGTCAAGGCCGATTACCTTTGCCATACCGACCAAAACTCTGGAATGGATATCGAAGTTGAAAGAAGAGTATGCCCTTGCGGCAAGGAAGGTAAATTCTAATCACCCATATATTCCTCGGAA…	C. manginecans (Group 2)	PZ362045
572	CMW60217	Cluster 2	C. manginecans	Indonesia	Riau, Sumatra, Nagodan	Eucalyptus CEP0013	Stem	This study (SSR markers & Gene regions)	447	453	206	218	249	262	300	325	349	412	291	157	397	172	310	339	-	-	C. manginecans	PZ196726	C. manginecans, eucalypticola fimbriatomima, cacaofunesta	PZ220865	C. maginecans	PZ220902	C. manginecans, C. eucalypticola	PZ362085	C. eucalypticola	PZ362097	NEW (Group 3)	CTGGGCACCGAAGTCTTCTTACGCTTCATGTGGGACCAAGTCCTTCCACCCCTCGACATATTGAAAAATTTCCCCGGACGTGAGCTGGGCTTGAGGGCTGGTTCGTCAATCAAATTCGATGATGATTTGTCTCTACAGATTTCGGTTAAAAATATCTATGGTAGGGTAGGATGGAGAGACCTGCCGTATCTACACCCGGCCTACAGAGTCTACGGCTCGTCTTGGTCCAAGTTCTTCCGAAACCGAGGGCAGTCCATGTTCTTCAAGGGCGACTATACGGACGCCGCGTACTGGTCAAGGCCGATTACCTTTGCCATACCGACCAAAACTCTGGAATGGATATCGAAGTTGAAAGAAGAGTATGCCCTTGCGGCAAGGAAGGTAAATTCTAATCACCCA…	New Group 2	PZ362059
573	CMW60221	Cluster 1	Hybrid C. eucalypticola /C.manginecans	Indonesia	Riau, Sumatra, Nagodan	Eucalyptus CEP50	Stem	This study (SSR markers & Gene regions)	447	453	206	218	249	262	300	325	349	412	284	160	397	172	310	339	-	-	C. eucalypticola	PZ196669	C. manginecans, eucalypticola fimbriatomima, cacaofunesta	PZ220865	C. maginecans	PZ220902	C. manginecans, C. eucalypticola	PZ362085	-	-	C. manginecans (Group 2)	CTTCTTACGCTTCATGTGGGACCAAGTCCTTCCACCCCTCGACATATTGAAAAATTTCCCCGGACGTGAGCTGGGCTTGAGGGCTGGTTCGTCAATCAAATTCGATGATGATTTGTCTCTACAGATTTCGGTTAAAAATATCTATGGTAGGGTAGGATGGAGAGACCTGCCGTATCTACACCCGGCCTACAGAGTCTACGGCTCGTCTTGGTCCAAGTTCTTCCGAAACCGAGGGCAGTCCATGTTCTTCAAGGGCGACTATACGGACGCCGCGTACTGGTCAAGGCCGATTACCTTTGCCATACCGACCAAAACTCTGGAATGGATATCGAAGTTGAAAGAAGAGTATGCCCTTGCGGCAAGGAAGGTAAATTCTAATCACCCATATATTCCTCGGAA…	C. manginecans (Group 2)	PZ362046
574	CMW60222	Cluster 2	C. manginecans	Indonesia	Riau, Sumatra, Nagodan	Eucalyptus CEP50	Stem	This study (SSR markers & Gene regions)	447	453	209	218	243	262	300	325	349	418	284	160	397	226	304	339	-	-	C. manginecans	PZ196726	C. manginecans, eucalypticola fimbriatomima, cacaofunesta	PZ220865	C. maginecans	PZ220902	C. manginecans, C. eucalypticola	PZ362085	-	-	C. manginecans (Group 2)	CTTCTTACGCTTCATGTGGGACCAAGTCCTTCCACCCCTCGACATATTGAAAAATTTCCCCGGACGTGAGCTGGGCTTGAGGGCTGGTTCGTCAATCAAATTCGATGATGATTTGTCTCTACAGATTTCGGTTAAAAATATCTATGGTAGGGTAGGATGGAGAGACCTGCCGTATCTACACCCGGCCTACAGAGTCTACGGCTCGTCTTGGTCCAAGTTCTTCCGAAACCGAGGGCAGTCCATGTTCTTCAAGGGCGACTATACGGACGCCGCGTACTGGTCAAGGCCGATTACCTTTGCCATACCGACCAAAACTCTGGAATGGATATCGAAGTTGAAAGAAGAGTATGCCCTTGCGGCAAGGAAGGTAAATTCTAATCACCCATATATTCCTCGGAA…	C. manginecans (Group 2)	PZ362046
575	CMW60223	Cluster 2	C. manginecans	Indonesia	Riau, Sumatra, Nagodan	Acacia wild	Stem	This study (SSR markers & Gene regions)	447	453	209	218	243	262	300	325	349	418	284	160	397	226	304	339	-	-	C. manginecans	PZ196726	C. manginecans, eucalypticola fimbriatomima, cacaofunesta	PZ220865	C. maginecans	PZ220902	C. manginecans, C. eucalypticola	PZ362085	-	-	C. manginecans (Group 2)	CTTCTTACGCTTCATGTGGGACCAAGTCCTTCCACCCCTCGACATATTGAAAAATTTCCCCGGACGTGAGCTGGGCTTGAGGGCTGGTTCGTCAATCAAATTCGATGATGATTTGTCTCTACAGATTTCGGTTAAAAATATCTATGGTAGGGTAGGATGGAGAGACCTGCCGTATCTACACCCGGCCTACAGAGTCTACGGCTCGTCTTGGTCCAAGTTCTTCCGAAACCGAGGGCAGTCCATGTTCTTCAAGGGCGACTATACGGACGCCGCGTACTGGTCAAGGCCGATTACCTTTGCCATACCGACCAAAACTCTGGAATGGATATCGAAGTTGAAAGAAGAGTATGCCCTTGCGGCAAGGAAGGTAAATTCTAATCACCCATATATTCCTCGGAA…	C. manginecans (Group 2)	PZ362046
576	CMW60224	Cluster 2	C. manginecans	Indonesia	Riau, Sumatra, Nagodan	Acacia wild	Stem	This study (SSR markers & Gene regions)	447	453	209	218	243	262	300	325	349	418	284	157	397	226	304	339	-	-	C. manginecans	PZ196726	C. manginecans, eucalypticola fimbriatomima, cacaofunesta	PZ220865	C. maginecans	PZ220902	C. manginecans, C. eucalypticola	PZ362085	-	-	C. manginecans (Group 2)	CTTCTTACGCTTCATGTGGGACCAAGTCCTTCCACCCCTCGACATATTGAAAAATTTCCCCGGACGTGAGCTGGGCTTGAGGGCTGGTTCGTCAATCAAATTCGATGATGATTTGTCTCTACAGATTTCGGTTAAAAATATCTATGGTAGGGTAGGATGGAGAGACCTGCCGTATCTACACCCGGCCTACAGAGTCTACGGCTCGTCTTGGTCCAAGTTCTTCCGAAACCGAGGGCAGTCCATGTTCTTCAAGGGCGACTATACGGACGCCGCGTACTGGTCAAGGCCGATTACCTTTGCCATACCGACCAAAACTCTGGAATGGATATCGAAGTTGAAAGAAGAGTATGCCCTTGCGGCAAGGAAGGTAAATTCTAATCACCCATATATTCCTCGGAA…	C. manginecans (Group 2)	PZ362046
577	CMW60225	Cluster 1	Hybrid C. eucalypticola /C.manginecans	Indonesia	Riau, Sumatra, Nagodan	Eucalyptus CEP50	Stem	This study (SSR markers & Gene regions)	455	453	206	218	249	262	300	325	349	412	284	160	397	172	310	339	-	-	C. eucalypticola	PZ196670	C. manginecans, eucalypticola fimbriatomima, cacaofunesta	PZ220865	C. maginecans	PZ220902	-	-	-	-	C. manginecans (Group 2)	CTTCTTACGCTTCATGTGGGACCAAGTCCTTCCACCCCTCGACATATTGAAAAATTTCCCCGGACGTGAGCTGGGCTTGAGGGCTGGTTCGTCAATCAAATTCGATGATGATTTGTCTCTACAGATTTCGGTTAAAAATATCTATGGTAGGGTAGGATGGAGAGACCTGCCGTATCTACACCCGGCCTACAGAGTCTACGGCTCGTCTTGGTCCAAGTTCTTCCGAAACCGAGGGCAGTCCATGTTCTTCAAGGGCGACTATACGGACGCCGCGTACTGGTCAAGGCCGATTACCTTTGCCATACCGACCAAAACTCTGGAATGGATATCGAAGTTGAAAGAAGAGTATGCCCTTGCGGCAAGGAAGGTAAATTCTAATCACCCATATATTCCTCGGAA…	C. manginecans (Group 2)	PZ362047
578	CMW60228	Cluster 2	C. manginecans	Indonesia	Riau, Sumatra, Nagodan	Eucalyptus CEP50	Stem	This study (SSR markers & Gene regions)	447	453	201	218	249	262	300	325	349	412	284	160	397	172	310	348	-	-	C. manginecans	PZ196726	-	-	-	-	-	-	-	-	-	-	-	-
579	CMW60229	Cluster 2	C. manginecans	Indonesia	Riau, Sumatra, Nagodan	Eucalyptus CEP50	Stem	This study (SSR markers & Gene regions)	447	453	201	218	249	262	300	325	349	412	284	160	397	172	310	348	C. manginecans	PZ298774	C. manginecans	PZ196726	-	-	-	-	-	-	-	-	-	-	-	-
580	CMW60230	Cluster 2	C. manginecans	Indonesia	Riau, Sumatra, Nagodan	Eucalyptus CEP50	Stem	This study (SSR markers & Gene regions)	447	453	201	218	249	262	300	325	346	418	291	157	397	172	310	330	-	-	C. manginecans	PZ196726	-	-	-	-	-	-	-	-	-	-	-	-
581	CMW60231	Cluster 2	C. manginecans	Indonesia	Riau, Sumatra, TEW	Eucalyptus CEP50	Stem	This study (SSR markers & Gene regions)	447	453	201	218	249	262	300	325	346	418	291	157	397	172	310	330	-	-	C. manginecans	PZ196726	-	-	-	-	-	-	-	-	-	-	-	-
582	CMW60234	Cluster 2	C. manginecans	Indonesia	Riau, Sumatra, TEW	Eucalyptus CEP50	Stem	This study (SSR markers & Gene regions)	447	453	206	218	249	262	300	325	349	412	291	157	397	172	310	348	-	-	C. manginecans	PZ196726	-	-	-	-	-	-	-	-	-	-	-	-
583	CMW60235	Cluster 2	C. manginecans	Indonesia	Riau, Sumatra, TEW	Eucalyptus CEP50	Stem	This study (SSR markers & Gene regions)	447	453	206	215	249	262	300	325	349	412	284	157	397	172	310	339	-	-	C. manginecans	PZ196726	-	-	-	-	-	-	-	-	-	-	-	-
584	CMW60236	Cluster 2	C. manginecans	Indonesia	Riau, Sumatra, TEW	Eucalyptus CEP50	Stem	This study (SSR markers & Gene regions)	447	453	206	218	249	262	300	325	349	412	291	157	397	172	310	357	-	-	C. manginecans	PZ196726	-	-	-	-	-	-	-	-	-	-	-	-
585	CMW60237	Cluster 2	C. manginecans	Indonesia	Riau, Sumatra, TEW	Eucalyptus CEP50	Stem	This study (SSR markers & Gene regions)	447	453	206	218	249	262	306	325	346	412	284	160	397	172	310	339	-	-	C. manginecans	PZ196726	-	-	-	-	-	-	-	-	-	-	-	-
586	CMW60238	Cluster 2	C. manginecans	Indonesia	Riau, Sumatra, TEW	Eucalyptus CEP50	Stem	This study (SSR markers & Gene regions)	447	456	206	218	249	262	300	325	346	412	284	160	397	172	310	339	-	-	C. manginecans	PZ196726	-	-	-	-	-	-	-	-	-	-	-	-
587	CMW60239	Cluster 2	C. manginecans	Indonesia	Riau, Sumatra, TEW	Eucalyptus CEP50	Stem	This study (SSR markers & Gene regions)	447	453	206	215	249	262	300	325	349	412	284	157	400	172	310	339	-	-	C. manginecans	PZ196726	-	-	-	-	-	-	-	-	-	-	-	-
588	CMW60240	Cluster 2	C. manginecans	Indonesia	Riau, Sumatra, TEW	Eucalyptus CEP50	Stem	This study (SSR markers & Gene regions)	447	453	206	218	249	262	300	325	349	412	291	157	397	172	310	348	-	-	C. manginecans	PZ196726	-	-	-	-	-	-	-	-	-	-	-	-
589	CMW60242	Cluster 2	C. manginecans	Indonesia	Riau, Sumatra, TEW	Eucalyptus CEP50	Stem	This study (SSR markers & Gene regions)	447	453	206	218	249	262	300	325	349	412	291	157	397	172	310	348	-	-	C. manginecans	PZ196726	-	-	-	-	-	-	-	-	-	-	-	-
590	CMW60243	Cluster 2	C. manginecans	Indonesia	Riau, Sumatra, TEW	Eucalyptus CEP50	Stem	This study (SSR markers & Gene regions)	447	453	206	218	249	262	300	325	349	412	291	157	397	172	310	348	-	-	C. manginecans	PZ196726	-	-	-	-	-	-	-	-	-	-	-	-
591	CMW60244	Cluster 2	C. manginecans	Indonesia	Riau, Sumatra, TEW	Eucalyptus CEP50	Stem	This study (SSR markers & Gene regions)	447	453	206	218	249	262	300	325	349	412	291	157	397	172	310	348	-	-	C. manginecans	PZ196726	-	-	-	-	-	-	-	-	-	-	-	-
592	CMW60245	Cluster 2	C. manginecans	Indonesia	Riau, Sumatra, TEW	Eucalyptus CEP50	Stem	This study (SSR markers & Gene regions)	447	453	206	218	249	262	300	325	349	412	291	157	397	172	310	348	-	-	C. manginecans	PZ196726	-	-	-	-	-	-	-	-	-	-	-	-
593	CMW60246	Cluster 2	C. manginecans	Indonesia	Riau, Sumatra, TEW	Eucalyptus CEP50	Stem	This study (SSR markers & Gene regions)	447	453	206	218	249	262	300	325	349	412	291	157	397	175	310	348	-	-	C. manginecans	PZ196726	-	-	-	-	-	-	-	-	-	-	-	-
594	CMW60248	Cluster 2	C. manginecans	Indonesia	Riau, Sumatra, TEW	Eucalyptus CEP50	Stem	This study (SSR markers & Gene regions)	447	453	206	218	249	262	300	325	346	412	291	157	397	172	310	339	C. manginecans	PZ298774	C. manginecans	PZ196727	-	-	-	-	-	-	-	-	-	-	-	-
595	CMW60249	Cluster 2	C. manginecans	Indonesia	Riau, Sumatra, TEW	Eucalyptus CEP50	Stem	This study (SSR markers & Gene regions)	447	453	206	215	249	262	300	325	349	412	284	160	397	172	310	339	-	-	C. manginecans	PZ196727	-	-	-	-	-	-	-	-	-	-	-	-
596	CMW60250	Cluster 2	C. manginecans	Indonesia	Riau, Sumatra, TEW	Eucalyptus CEP50	Stem	This study (SSR markers & Gene regions)	447	453	206	215	249	262	300	325	349	412	284	160	397	172	310	339	-	-	C. manginecans	PZ196727	-	-	-	-	-	-	-	-	-	-	-	-
597	CMW60251	Cluster 2	C. manginecans	Indonesia	Riau, Sumatra, TEW	Eucalyptus CEP50	Stem	This study (SSR markers & Gene regions)	447	453	201	218	249	262	300	325	349	412	284	160	397	172	310	348	C. manginecans	PZ298774	C. eucalypticola	PZ196671	-	-	-	-	-	-	-	-	-	-	-	-
598	CMW60252	Cluster 2	C. manginecans	Indonesia	Riau, Sumatra, TEW	Eucalyptus CEP50	Stem	This study (SSR markers & Gene regions)	447	453	206	215	249	262	300	325	349	412	284	160	397	172	310	339	-	-	C. manginecans	PZ196727	-	-	-	-	-	-	-	-	-	-	-	-
599	CMW60253	Cluster 2	C. manginecans	Indonesia	Riau, Sumatra, TEW	Eucalyptus CEP50	Stem	This study (SSR markers & Gene regions)	447	453	206	215	249	262	300	325	349	412	284	160	397	172	310	339	-	-	C. manginecans	PZ196727	-	-	-	-	-	-	-	-	-	-	-	-
600	CMW60254	Cluster 2	C. manginecans	Indonesia	Riau, Sumatra, TEW	Eucalyptus CEP50	Stem	This study (SSR markers & Gene regions)	447	453	206	215	249	262	300	325	349	412	284	160	397	205	310	339	-	-	C. manginecans	PZ196727	-	-	-	-	-	-	-	-	-	-	-	-
601	CMW60256	Cluster 1	Hybrid C. eucalypticola /C.manginecans	Indonesia	Riau, Sumatra, TEW	Eucalyptus CEP50	Stem	This study (SSR markers & Gene regions)	447	453	206	218	249	262	300	325	349	412	291	157	397	172	310	339	C. manginecans	PZ298774	C. eucalypticola	PZ196672	-	-	-	-	-	-	-	-	-	-	-	-
602	CMW60257	Cluster 2	C. manginecans	Indonesia	Riau, Sumatra, TEW	Eucalyptus CEP50	Stem	This study (SSR markers & Gene regions)	447	453	206	218	249	262	300	325	349	412	291	157	397	172	310	339	C. maginecans (has A in position 119)	-	C. manginecans	PZ196727	-	-	-	-	-	-	-	-	-	-	-	-
603	CMW60258	Cluster 1	Hybrid C. eucalypticola /C.manginecans	Indonesia	Riau, Sumatra, TEW	Eucalyptus CEP50	Stem	This study (SSR markers & Gene regions)	447	453	206	218	249	262	300	325	349	412	291	157	397	172	310	339	C. manginecans	PZ298774	C. eucalypticola	PZ196673	-	-	-	-	-	-	-	-	-	-	-	-
604	CMW60259	Cluster 1	Hybrid C. eucalypticola /C.manginecans	Indonesia	Riau, Sumatra, TEW	Eucalyptus CEP50	Stem	This study (SSR markers & Gene regions)	447	453	206	218	249	262	300	325	349	412	291	157	397	172	310	339	C. manginecans	PZ298774	C. eucalypticola	PZ196674	-	-	C. maginecans	PZ220903	C. manginecans, C. eucalypticola	PZ362087	-	-	C. manginecans (Group 2)	CTTCTTACGCTTCATGTGGGACCAAGTCCTTCCACCCCTCGACATATTGAAAAATTTCCCCGGACGTGAGCTGGGCTTGAGGGCTGGTTCGTCAATCAAATTCGATGATGATTTGTCTCTACAGATTTCGGTTAAAAATATCTATGGTAGGGTAGGATGGAGAGACCTGCCGTATCTACACCCGGCCTACAGAGTCTACGGCTCGTCTTGGTCCAAGTTCTTCCGAAACCGAGGGCAGTCCATGTTCTTCAAGGGCGACTATACGGACGCCGCGTACTGGTCAAGGCCGATTACCTTTGCCATACCGACCAAAACTCTGGAATGGATATCGAAGTTGAAAGAAGAGTATGCCCTTGCGGCAAGGAAGGTAAATTCTAATCACCCATATATTCCTCGGAA…	C. manginecans (Group 2)	PZ362048
605	CMW60261	Cluster 1	Hybrid C. eucalypticola /C.manginecans	Indonesia	Riau, Sumatra, TEW	Eucalyptus CEP50	Stem	This study (SSR markers & Gene regions)	447	453	206	218	249	262	300	325	349	412	291	157	397	172	310	339	C. manginecans	PZ298774	C. eucalypticola	PZ196675	C. manginecans, eucalypticola fimbriatomima, cacaofunesta	PZ220865	C. maginecans	PZ220903	C. manginecans, C. eucalypticola	PZ362087	-	-	C. manginecans (Group 2)	CTTCTTACGCTTCATGTGGGACCAAGTCCTTCCACCCCTCGACATATTGAAAAATTTCCCCGGACGTGAGCTGGGCTTGAGGGCTGGTTCGTCAATCAAATTCGATGATGATTTGTCTCTACAGATTTCGGTTAAAAATATCTATGGTAGGGTAGGATGGAGAGACCTGCCGTATCTACACCCGGCCTACAGAGTCTACGGCTCGTCTTGGTCCAAGTTCTTCCGAAACCGAGGGCAGTCCATGTTCTTCAAGGGCGACTATACGGACGCCGCGTACTGGTCAAGGCCGATTACCTTTGCCATACCGACCAAAACTCTGGAATGGATATCGAAGTTGAAAGAAGAGTATGCCCTTGCGGCAAGGAAGGTAAATTCTAATCACCCATATATTCCTCGGAA…	C. manginecans (Group 2)	PZ362049
606	CMW60262	Cluster 1	Hybrid C. eucalypticola /C.manginecans	Indonesia	Riau, Sumatra, TEW	Eucalyptus CEP50	Stem	This study (SSR markers & Gene regions)	447	453	206	218	249	262	300	325	349	412	291	157	397	172	310	339	C. manginecans	PZ298774	C. eucalypticola	PZ196676	C. manginecans, eucalypticola fimbriatomima, cacaofunesta	PZ220866	C. maginecans	PZ220903	C. manginecans, C. eucalypticola	PZ362087	-	-	C. manginecans (Group 2)	CTTCTTACGCTTCATGTGGGACCAAGTCCTTCCACCCCTCGACATATTGAAAAATTTCCCCGGACGTGAGCTGGGCTTGAGGGCTGGTTCGTCAATCAAATTCGATGATGATTTGTCTCTACAGATTTCGGTTAAAAATATCTATGGTAGGGTAGGATGGAGAGACCTGCCGTATCTACACCCGGCCTACAGAGTCTACGGCTCGTCTTGGTCCAAGTTCTTCCGAAACCGAGGGCAGTCCATGTTCTTCAAGGGCGACTATACGGACGCCGCGTACTGGTCAAGGCCGATTACCTTTGCCATACCGACCAAAACTCTGGAATGGATATCGAAGTTGAAAGAAGAGTATGCCCTTGCGGCAAGGAAGGTAAATTCTAATCACCCATATATTCCTCGGAA…	C. manginecans (Group 2)	PZ362050
607	CMW60263	Cluster 2	C. manginecans	Indonesia	Riau, Sumatra, TEW	Eucalyptus CEP13	Stem	This study (SSR markers & Gene regions)	447	453	206	218	249	262	300	325	349	412	291	157	397	172	310	348	-	-	C. manginecans	PZ196727	C. manginecans, eucalypticola fimbriatomima, cacaofunesta	PZ220866	C. maginecans	PZ220903	C. manginecans, C. eucalypticola	PZ362087	-	-	C. manginecans (Group 2)	CTTCTTACGCTTCATGTGGGACCAAGTCCTTCCACCCCTCGACATATTGAAAAATTTCCCCGGACGTGAGCTGGGCTTGAGGGCTGGTTCGTCAATCAAATTCGATGATGATTTGTCTCTACAGATTTCGGTTAAAAATATCTATGGTAGGGTAGGATGGAGAGACCTGCCGTATCTACACCCGGCCTACAGAGTCTACGGCTCGTCTTGGTCCAAGTTCTTCCGAAACCGAGGGCAGTCCATGTTCTTCAAGGGCGACTATACGGACGCCGCGTACTGGTCAAGGCCGATTACCTTTGCCATACCGACCAAAACTCTGGAATGGATATCGAAGTTGAAAGAAGAGTATGCCCTTGCGGCAAGGAAGGTAAATTCTAATCACCCATATATTCCTCGGAA…	C. manginecans (Group 2)	PZ362050
608	CMW60264	Cluster 2	C. manginecans	Indonesia	Riau, Sumatra, TEW	Eucalyptus CEP13	Stem	This study (SSR markers & Gene regions)	447	453	206	218	249	262	300	325	349	412	291	157	397	172	310	348	-	-	C. manginecans	PZ196727	C. manginecans, eucalypticola fimbriatomima, cacaofunesta	PZ220866	C. maginecans	PZ220903	C. manginecans, C. eucalypticola	PZ362087	-	-	C. manginecans (Group 2)	CTTCTTACGCTTCATGTGGGACCAAGTCCTTCCACCCCTCGACATATTGAAAAATTTCCCCGGACGTGAGCTGGGCTTGAGGGCTGGTTCGTCAATCAAATTCGATGATGATTTGTCTCTACAGATTTCGGTTAAAAATATCTATGGTAGGGTAGGATGGAGAGACCTGCCGTATCTACACCCGGCCTACAGAGTCTACGGCTCGTCTTGGTCCAAGTTCTTCCGAAACCGAGGGCAGTCCATGTTCTTCAAGGGCGACTATACGGACGCCGCGTACTGGTCAAGGCCGATTACCTTTGCCATACCGACCAAAACTCTGGAATGGATATCGAAGTTGAAAGAAGAGTATGCCCTTGCGGCAAGGAAGGTAAATTCTAATCACCCATATATTCCTCGGAA…	C. manginecans (Group 2)	PZ362050
609	CMW60265	Cluster 2	C. manginecans	Indonesia	Riau, Sumatra, TEW	Eucalyptus CEP13	Stem	This study (SSR markers & Gene regions)	447	453	206	218	249	262	300	325	349	412	291	157	397	172	310	348	-	-	C. manginecans	PZ196727	C. manginecans, eucalypticola fimbriatomima, cacaofunesta	PZ220866	C. maginecans	PZ220903	C. manginecans, C. eucalypticola	PZ362087	-	-	C. manginecans (Group 2)	CTTCTTACGCTTCATGTGGGACCAAGTCCTTCCACCCCTCGACATATTGAAAAATTTCCCCGGACGTGAGCTGGGCTTGAGGGCTGGTTCGTCAATCAAATTCGATGATGATTTGTCTCTACAGATTTCGGTTAAAAATATCTATGGTAGGGTAGGATGGAGAGACCTGCCGTATCTACACCCGGCCTACAGAGTCTACGGCTCGTCTTGGTCCAAGTTCTTCCGAAACCGAGGGCAGTCCATGTTCTTCAAGGGCGACTATACGGACGCCGCGTACTGGTCAAGGCCGATTACCTTTGCCATACCGACCAAAACTCTGGAATGGATATCGAAGTTGAAAGAAGAGTATGCCCTTGCGGCAAGGAAGGTAAATTCTAATCACCCATATATTCCTCGGAA…	C. manginecans (Group 2)	PZ362050
610	CMW60266	Cluster 2	C. manginecans	Indonesia	Riau, Sumatra, TEW	Eucalyptus CEP50	Stem	This study (SSR markers & Gene regions)	447	453	206	218	249	262	300	325	349	412	291	157	397	172	310	348	-	-	C. manginecans	PZ196727	-	-	-	-	-	-	-	-	-	-	-	-
611	CMW60267	Cluster 2	C. manginecans	Indonesia	Riau, Sumatra, TEW	Eucalyptus CEP13	Stem	This study (SSR markers & Gene regions)	455	453	206	215	249	262	300	325	349	418	284	157	397	172	310	339	C. manginecans	PZ298774	C. manginecans	PZ196727	-	-	-	-	-	-	-	-	-	-	-	-
612	CMW60268	Cluster 2	C. manginecans	Indonesia	Riau, Sumatra, TEW	Acacia wild	Stem	This study (SSR markers & Gene regions)	447	453	206	218	249	262	300	325	349	412	291	157	397	172	310	339	C. manginecans	PZ298774	-	-	-	-	-	-	-	-	-	-	-	-	-	-
613	CMW61083	Cluster 1	Hybrid C. eucalypticola /C.manginecans	Indonesia	ogan ilir south sumatra	Mimusops elengi	Stem	This study (SSR markers & Gene regions)	455	453	201	218	249	262	300	325	349	412	291	157	397	172	310	246	C. manginecans	PZ298774	-	-	C. manginecans, eucalypticola fimbriatomima, cacaofunesta	PZ220866	C. eucalypticola	PZ220890	C. manginecans, C. eucalypticola	PZ362087	C. eucalypticola	PZ362097	C. manginecans (Group 2)	CTTCTTACGCTTCATGTGGGACCAAGTCCTTCCACCCCTCGACATATTGAAAAATTTCCCCGGACGTGAGCTGGGCTTGAGGGCTGGTTCGTCAATCAAATTCGATGATGATTTGTCTCTACAGATTTCGGTTAAAAATATCTATGGTAGGGTAGGATGGAGAGACCTGCCGTATCTACACCCGGCCTACAGAGTCTACGGCTCGTCTTGGTCCAAGTTCTTCCGAAACCGAGGGCAGTCCATGTTCTTCAAGGGCGACTATACGGACGCCGCGTACTGGTCAAGGCCGATTACCTTTGCCATACCGACCAAAACTCTGGAATGGATATCGAAGTTGAAAGAAGAGTATGCCCTTGCGGCAAGGAAGGTAAATTCTAATCACCCATATATTCCTCGGAA…	C. manginecans (Group 2)	PZ362050
614	CMW53746	Cluster 2	C. manginecans	Indonesia	Sei Kebaro	Acacia mangium	Stem	This study (I & T SSR markers)a & Hlongwane 2021b	447	453	206	218	243	262	300	325	346	418	291	157	397	226	304	339	b	b	b	b	b	b	b	b	b	b	b	b	b	b	b	b
615	CMW53748	Cluster 2	C. manginecans	Indonesia	Langgam	Acacia mangium	Stem	This study (I & T SSR markers)a & Hlongwane 2021b	447	453	206	218	243	262	300	325	349	418	291	157	397	226	304	339	b	b	b	b	b	b	b	b	b	b	b	b	b	b	b	b
616	CMW53749	Cluster 2	C. manginecans	Indonesia	Baserah	Acacia mangium	Stem	This study (I & T SSR markers)a & Hlongwane 2021b	447	453	206	218	243	262	300	325	349	418	291	157	397	226	304	220	b	b	b	b	b	b	b	b	b	b	b	b	b	b	b	b
617	CMW53750	Cluster 2	C. manginecans	Indonesia	Baserah	Acacia mangium	Stem	This study (I & T SSR markers)a & Hlongwane 2021b	447	450	206	218	249	262	300	325	349	412	291	157	397	172	304	339	b	b	b	b	b	b	b	b	b	b	b	b	b	b	b	b
618	CMW55995	Cluster 2	C. manginecans	Indonesia	Baserah	Acacia mangium	Stem	This study (I & T SSR markers)a & Hlongwane 2021b	447	453	206	218	243	262	300	325	349	418	291	157	397	226	304	339	b	b	b	b	b	b	b	b	b	b	b	b	b	b	b	b
619	CMW53784	Cluster 2	C. manginecans	Indonesia	Baserah	Acacia mangium	Stem	This study (I & T SSR markers)a & Hlongwane 2021b	447	453	206	221	243	262	300	325	346	418	284	160	403	226	304	330	b	b	b	b	b	b	b	b	b	b	b	b	b	b	b	b
620	CMW55996	Cluster 2	C. manginecans	Indonesia	Nagodang	Acacia mangium	Stem	This study (I & T SSR markers)a & Hlongwane 2021b	447	453	198	221	243	262	300	325	346	412	284	160	403	226	304	330	b	b	b	b	b	b	b	b	b	b	b	b	b	b	b	b
621	CMW53752	Cluster 2	C. manginecans	Indonesia	Nagodang	Acacia mangium	Stem	This study (I & T SSR markers)a & Hlongwane 2021b	447	453	206	218	243	262	294	325	349	418	291	157	397	226	304	330	b	b	b	b	b	b	b	b	b	b	b	b	b	b	b	b
622	CMW54820	Cluster 2	C. manginecans	Indonesia	Pelalawan	Acacia sp.	Stem	This study (I & T SSR markers)a & Hlongwane 2021b	447	450	206	218	249	262	303	325	349	418	284	157	397	226	304	348	b	b	b	b	b	b	b	b	b	b	b	b	b	b	b	b
623	CMW53753	Cluster 2	C. manginecans	Indonesia	Pelalawan	Acacia sp.	Stem	This study (I & T SSR markers)a & Hlongwane 2021b	447	453	206	221	249	262	294	325	349	412	291	160	403	226	310	211	b	b	b	b	b	b	b	b	b	b	b	b	b	b	b	b
624	CMW53754	Cluster 2	C. manginecans	Indonesia	Pelalawan	Acacia sp.	Stem	This study (I & T SSR markers)a & Hlongwane 2021b	447	453	206	218	249	262	300	325	349	412	284	160	397	172	310	301	b	b	b	b	b	b	b	b	b	b	b	b	b	b	b	b
625	CMW53755	Cluster 2	C. manginecans	Indonesia	Pelalawan	Acacia sp.	Stem	This study (I & T SSR markers)a & Hlongwane 2021b	447	453	206	218	243	262	294	325	349	418	291	157	397	226	304	330	b	b	b	b	b	b	b	b	b	b	b	b	b	b	b	b
626	CMW53756	Cluster 2	C. manginecans	Indonesia	Teso West	Eucalyptus CEP 0005	Stem	This study (I & T SSR markers)a & Hlongwane 2021b	455	453	206	218	249	262	300	325	349	412	291	157	400	172	310	339	b	b	b	b	b	b	b	b	b	b	b	b	b	b	b	b
627	CMW53757d	Cluster 2	C. manginecans	Indonesia	Teso West	Eucalyptus CEP 0005	Stem	This study (I & T SSR markers)a & Hlongwane 2021b	447	450	206	221	249	262	300	325	349	412	284	160	397	-	310	301	b	b	b	b	b	b	b	b	b	b	b	b	b	b	b	b
628	CMW53858	Cluster 2	C. manginecans	Indonesia	Nagodang	Soil AMAN RPT 64878	Stem	This study (I & T SSR markers)a & Hlongwane 2021b	447	456	206	218	249	262	300	325	349	412	284	160	397	172	310	199	b	b	b	b	b	b	b	b	b	b	b	b	b	b	b	b
629	CMW53759	Cluster 2	C. manginecans	Indonesia	Teso West	Eucalyptus CEP 0005	Stem	This study (I & T SSR markers)a & Hlongwane 2021b	447	453	206	218	243	262	300	325	349	418	291	157	397	226	304	339	b	b	b	b	b	b	b	b	b	b	b	b	b	b	b	b
630	CMW53859	Cluster 2	C. manginecans	Indonesia	Teso West	Eucalyptus CEP 0005	Stem	This study (I & T SSR markers)a & Hlongwane 2021b	447	453	206	218	249	262	300	325	349	412	284	160	397	172	310	339	b	b	b	b	b	b	b	b	b	b	b	b	b	b	b	b
631	CMW53760	Cluster 2	C. manginecans	Indonesia	Teso West	Eucalyptus CEP 0005	Stem	This study (I & T SSR markers)a & Hlongwane 2021b	447	453	206	218	249	262	300	325	349	412	291	157	397	172	304	339	b	b	b	b	b	b	b	b	b	b	b	b	b	b	b	b
632	CMW53860d	Cluster 2	C. manginecans	Indonesia	Teso West	Eucalyptus CEP 0005	Stem	This study (I & T SSR markers)a & Hlongwane 2021b	455	453	206	218	249	250	300	325	349	412	284	160	397	172	310	-	b	b	b	b	b	b	b	b	b	b	b	b	b	b	b	b
633	CMW53861	Cluster 2	C. manginecans	Indonesia	Teso West	Eucalyptus CEP 0005	Stem	This study (I & T SSR markers)a & Hlongwane 2021b	447	453	206	218	249	262	300	325	349	412	284	160	397	172	310	339	b	b	b	b	b	b	b	b	b	b	b	b	b	b	b	b
634	CMW55998	Cluster 2	C. manginecans	Indonesia	Teso West	Acacia mangium	Stem	This study (I & T SSR markers)a & Hlongwane 2021b	455	453	206	218	243	262	300	325	346	412	284	160	403	226	310	193	b	b	b	b	b	b	b	b	b	b	b	b	b	b	b	b
635	CMW53762	Cluster 2	C. manginecans	Indonesia	Nagodang	Eucalyptus CEP0013	Stem	This study (I & T SSR markers)a & Hlongwane 2021b	455	453	206	218	249	262	300	325	346	412	291	157	397	172	310	339	b	b	b	b	b	b	b	b	b	b	b	b	b	b	b	b
636	CMW53763	Cluster 2	C. manginecans	Indonesia	Teso West	Acacia mangium	Stem	This study (I & T SSR markers)a & Hlongwane 2021b	447	453	206	218	249	262	300	325	346	412	284	160	397	172	310	339	b	b	b	b	b	b	b	b	b	b	b	b	b	b	b	b
637	CMW53764	Cluster 2	C. manginecans	Indonesia	Teso East	Eucalyptus CEP0013	Stem	This study (I & T SSR markers)a & Hlongwane 2021b	455	453	206	218	249	262	300	325	349	412	284	160	397	172	310	187	b	b	b	b	b	b	b	b	b	b	b	b	b	b	b	b
638	CMW53765	Cluster 2	C. manginecans	Indonesia	Teso East	Eucalyptus CEP0013	Stem	This study (I & T SSR markers)a & Hlongwane 2021b	455	453	206	218	249	262	300	325	349	412	291	157	397	172	310	339	b	b	b	b	b	b	b	b	b	b	b	b	b	b	b	b
639	CMW53766	Cluster 2	C. manginecans	Indonesia	Teso East	Eucalyptus CEP0013	Stem	This study (I & T SSR markers)a & Hlongwane 2021b	447	453	206	218	249	262	300	325	349	412	284	160	397	172	310	339	b	b	b	b	b	b	b	b	b	b	b	b	b	b	b	b
640	CMW53767	Cluster 2	C. manginecans	Indonesia	Teso East	Eucalyptus CEP0013	Stem	This study (I & T SSR markers)a & Hlongwane 2021b	455	453	206	218	249	262	300	325	349	418	291	157	397	172	304	193	b	b	b	b	b	b	b	b	b	b	b	b	b	b	b	b
641	CMW53768	Cluster 2	C. manginecans	Indonesia	Teso East	Eucalyptus CEP0013	Stem	This study (I & T SSR markers)a & Hlongwane 2021b	447	453	206	218	249	262	300	325	349	412	291	157	400	172	310	339	b	b	b	b	b	b	b	b	b	b	b	b	b	b	b	b
642	CMW53769	Cluster 2	C. manginecans	Indonesia	Teso East	Eucalyptus CEP0013	Stem	This study (I & T SSR markers)a & Hlongwane 2021b	455	453	206	218	249	262	300	325	349	418	291	157	397	172	304	357	b	b	b	b	b	b	b	b	b	b	b	b	b	b	b	b
643	CMW53770	Cluster 2	C. manginecans	Indonesia	Teso West	Eucalyptus CEP 0005	Stem	This study (I & T SSR markers)a & Hlongwane 2021b	455	453	209	218	249	250	300	325	349	418	291	157	397	172	310	339	b	b	b	b	b	b	b	b	b	b	b	b	b	b	b	b
644	CMW54819	Cluster 2	C. manginecans	Indonesia	Teso West	Eucalyptus CEP 0005	Stem	This study (I & T SSR markers)a & Hlongwane 2021b	455	453	209	218	249	262	300	325	349	418	291	157	403	226	304	357	b	b	b	b	b	b	b	b	b	b	b	b	b	b	b	b
645	CMW53862	Cluster 2	C. manginecans	Indonesia	Teso West	Wild AMAN surrounding Eu CGP 0032	Stem	This study (I & T SSR markers)a & Hlongwane 2021b	455	453	206	218	249	262	300	325	349	412	291	157	397	172	310	301	b	b	b	b	b	b	b	b	b	b	b	b	b	b	b	b
646	CMW53863	Cluster 2	C. manginecans	Indonesia	Baserah	Acacia mangium	Stem	This study (I & T SSR markers)a & Hlongwane 2021b	447	453	201	218	243	262	300	325	349	412	291	157	397	172	304	339	b	b	b	b	b	b	b	b	b	b	b	b	b	b	b	b
647	CMW53771	Cluster 2	C. manginecans	Indonesia	TEE	Eucalyptus CEP0013	Stem	This study (I & T SSR markers)a & Hlongwane 2021b	455	453	206	218	249	262	300	325	349	412	284	160	397	172	310	339	b	b	b	b	b	b	b	b	b	b	b	b	b	b	b	b
648	CMW53772	Cluster 2	C. manginecans	Indonesia	Baserah	Eucalyptus CEP0013	Stem	This study (I & T SSR markers)a & Hlongwane 2021b	447	453	206	218	249	262	300	325	349	412	291	157	397	172	304	339	b	b	b	b	b	b	b	b	b	b	b	b	b	b	b	b
649	CMW53864	Cluster 2	C. manginecans	Indonesia	TEE	Eucalyptus CEP0013	Stem	This study (I & T SSR markers)a & Hlongwane 2021b	455	453	206	218	249	262	300	325	349	412	284	160	397	172	310	339	b	b	b	b	b	b	b	b	b	b	b	b	b	b	b	b
650	CMW53865	Cluster 2	C. manginecans	Indonesia	TEE	Eucalyptus CEP 0005	Stem	This study (I & T SSR markers)a & Hlongwane 2021b	455	453	206	218	249	262	300	325	349	412	291	157	397	172	310	339	b	b	b	b	b	b	b	b	b	b	b	b	b	b	b	b
651	CMW53866	Cluster 2	C. manginecans	Indonesia	TEE	Eucalyptus CEP 0005	Stem	This study (I & T SSR markers)a & Hlongwane 2021b	447	453	201	218	243	262	300	325	349	412	291	157	397	172	304	339	b	b	b	b	b	b	b	b	b	b	b	b	b	b	b	b
652	CMW53773	Cluster 2	C. manginecans	Indonesia	TEE	Acacia mangium	Stem	This study (I & T SSR markers)a & Hlongwane 2021b	447	453	206	218	249	262	300	325	349	412	291	157	397	172	304	339	b	b	b	b	b	b	b	b	b	b	b	b	b	b	b	b
653	CMW55999	Cluster 2	C. manginecans	Indonesia	Baserah	Eucalyptus CEP0013	Stem	This study (I & T SSR markers)a & Hlongwane 2021b	447	453	206	218	249	262	300	325	349	412	291	157	397	172	304	231	b	b	b	b	b	b	b	b	b	b	b	b	b	b	b	b
654	CMW53774	Cluster 2	C. manginecans	Indonesia	Baserah	Eucalyptus CEP0013	Stem	This study (I & T SSR markers)a & Hlongwane 2021b	455	453	201	218	249	262	300	325	349	412	291	157	397	205	340	309	b	b	b	b	b	b	b	b	b	b	b	b	b	b	b	b
655	CMW53778	Cluster 2	C. manginecans	Indonesia	Baserah	Acacia mangium	Stem	This study (I & T SSR markers)a & Hlongwane 2021b	447	453	201	218	243	262	300	325	349	412	291	157	397	217	340	303	b	b	b	b	b	b	b	b	b	b	b	b	b	b	b	b
656	CMW53779	Cluster 2	C. manginecans	Indonesia	TEE	Acacia mangium	Stem	This study (I & T SSR markers)a & Hlongwane 2021b	455	453	206	218	249	262	300	325	346	412	291	157	397	172	310	339	b	b	b	b	b	b	b	b	b	b	b	b	b	b	b	b
657	CMW53780	Cluster 2	C. manginecans	Indonesia	SKB	Acacia mangium	Stem	This study (I & T SSR markers)a & Hlongwane 2021b	447	453	201	218	249	262	300	325	349	412	284	160	403	172	310	339	b	b	b	b	b	b	b	b	b	b	b	b	b	b	b	b
658	CMW53781	Cluster 2	C. manginecans	Indonesia	SKB	Eucalyptus CEP0013	Stem	This study (I & T SSR markers)a & Hlongwane 2021b	447	453	206	218	249	262	300	325	349	412	284	160	397	172	310	339	b	b	b	b	b	b	b	b	b	b	b	b	b	b	b	b
659	CMW53868d	Cluster 2	C. manginecans	Indonesia	SKB	Eucalyptus CEP0013	Stem	This study (I & T SSR markers)a & Hlongwane 2021b	447	453	201	218	249	262	300	325	349	412	291	157	397	172	304	-	b	b	b	b	b	b	b	b	b	b	b	b	b	b	b	b
660	CMW53782	Cluster 2	C. manginecans	Indonesia	SKB	Eucalyptus CEP0013	Stem	This study (I & T SSR markers)a & Hlongwane 2021b	455	453	206	218	249	262	300	325	349	412	291	157	397	172	340	309	b	b	b	b	b	b	b	b	b	b	b	b	b	b	b	b
661	CMW60464	Cluster 2	C. manginecans	Indonesia	North Kalimantan	A. mangium	Stem	del Mar Angel 2024b,c	447	453	206	221	243	262	294	325	346	418	284	160	403	226	304	348	b	b	b	b	b	b	b	b	b	b	b	b	b	b	b	b
662	CMW60465	Cluster 2	C. manginecans	Indonesia	North Kalimantan	A. mangium	Stem	del Mar Angel 2024b,c	447	453	206	221	243	262	294	325	346	418	284	160	403	226	304	348	b	b	b	b	b	b	b	b	b	b	b	b	b	b	b	b
663	CMW60466	Cluster 2	C. manginecans	Indonesia	North Kalimantan	A. mangium	Stem	del Mar Angel 2024b,c	447	453	206	221	243	262	294	325	346	418	284	160	403	226	304	348	b	b	b	b	b	b	b	b	b	b	b	b	b	b	b	b
664	CMW60467	Cluster 2	C. manginecans	Indonesia	North Kalimantan	A. mangium	Stem	del Mar Angel 2024b,c	447	453	206	221	243	262	294	325	346	418	284	160	403	226	304	348	b	b	b	b	b	b	b	b	b	b	b	b	b	b	b	b
665	CMW60468	Cluster 2	C. manginecans	Indonesia	North Kalimantan	A. mangium	Stem	del Mar Angel 2024b,c	447	453	206	221	243	262	294	325	346	418	284	160	403	226	304	348	b	b	b	b	b	b	b	b	b	b	b	b	b	b	b	b
666	CMW60469	Cluster 2	C. manginecans	Indonesia	North Kalimantan	A. mangium	Stem	del Mar Angel 2024b,c	447	453	206	221	243	262	294	325	346	418	284	160	403	226	304	348	b	b	b	b	b	b	b	b	b	b	b	b	b	b	b	b
667	CMW60470	Cluster 2	C. manginecans	Indonesia	North Kalimantan	A. mangium	Stem	del Mar Angel 2024b,c	447	453	206	221	243	262	294	325	346	418	284	160	403	226	304	348	b	b	b	b	b	b	b	b	b	b	b	b	b	b	b	b
668	CMW60471	Cluster 2	C. manginecans	Indonesia	North Kalimantan	A. mangium	Stem	del Mar Angel 2024b,c	447	453	206	221	243	262	294	325	346	418	284	160	403	226	304	348	b	b	b	b	b	b	b	b	b	b	b	b	b	b	b	b
669	CMW60472	Cluster 2	C. manginecans	Indonesia	East Kalimantan	A. mangium	Stem	del Mar Angel 2024b,c	447	453	209	218	246	250	300	325	346	415	284	160	403	226	304	348	b	b	b	b	b	b	b	b	b	b	b	b	b	b	b	b
670	CMW60473	Cluster 2	C. manginecans	Indonesia	East Kalimantan	A. mangium	Stem	del Mar Angel 2024b,c	447	453	201	218	246	250	300	325	346	418	284	160	397	226	304	348	b	b	b	b	b	b	b	b	b	b	b	b	b	b	b	b
671	CMW60474	Cluster 2	C. manginecans	Indonesia	East Kalimantan	A. mangium	Stem	del Mar Angel 2024b,c	447	453	209	218	246	250	300	325	346	415	284	160	403	226	304	348	b	b	b	b	b	b	b	b	b	b	b	b	b	b	b	b
672	CMW60475	Cluster 2	C. manginecans	Indonesia	East Kalimantan	A. mangium	Stem	del Mar Angel 2024b,c	447	453	198	218	246	250	300	325	346	418	284	160	397	226	304	348	b	b	b	b	b	b	b	b	b	b	b	b	b	b	b	b
673	CMW60476	Cluster 2	C. manginecans	Indonesia	East Kalimantan	A. mangium	Stem	del Mar Angel 2024b,c	447	453	209	218	246	250	300	325	346	415	284	160	403	226	304	348	b	b	b	b	b	b	b	b	b	b	b	b	b	b	b	b
674	CMW60477	Cluster 2	C. manginecans	Indonesia	East Kalimantan	A. mangium	Stem	del Mar Angel 2024b,c	447	453	201	218	246	250	300	325	346	418	284	160	397	226	304	348	b	b	b	b	b	b	b	b	b	b	b	b	b	b	b	b
675	CMW60478	Cluster 2	C. manginecans	Indonesia	East Kalimantan	A. mangium	Stem	del Mar Angel 2024b,c	447	453	201	218	246	250	300	325	346	418	284	160	397	226	304	348	b	b	b	b	b	b	b	b	b	b	b	b	b	b	b	b
676	CMW60479	Cluster 2	C. manginecans	Indonesia	East Kalimantan	A. mangium	Stem	del Mar Angel 2024b,c	447	453	201	218	246	250	300	325	346	418	284	160	397	226	304	348	b	b	b	b	b	b	b	b	b	b	b	b	b	b	b	b
677	CMW60480	Cluster 2	C. manginecans	Indonesia	East Kalimantan	A. mangium	Stem	del Mar Angel 2024b,c	447	453	198	218	246	250	300	325	346	418	284	160	397	226	304	348	b	b	b	b	b	b	b	b	b	b	b	b	b	b	b	b
678	CMW60481	Cluster 2	C. manginecans	Indonesia	North Kalimantan	A. mangium	Stem	del Mar Angel 2024b,c	447	453	209	221	243	250	300	325	346	412	284	160	403	226	310	220	b	b	b	b	b	b	b	b	b	b	b	b	b	b	b	b
679	CMW60482	Cluster 2	C. manginecans	Indonesia	North Kalimantan	A. mangium	Stem	del Mar Angel 2024b,c	447	453	206	221	243	250	294	325	346	418	284	160	403	226	304	348	b	b	b	b	b	b	b	b	b	b	b	b	b	b	b	b
680	CMW60483	Cluster 2	C. manginecans	Indonesia	North Kalimantan	A. mangium	Stem	del Mar Angel 2024b,c	447	453	209	221	243	250	300	325	346	412	284	160	403	226	310	220	b	b	b	b	b	b	b	b	b	b	b	b	b	b	b	b
681	CMW60484	Cluster 2	C. manginecans	Indonesia	North Kalimantan	A. mangium	Stem	del Mar Angel 2024b,c	447	453	209	221	243	250	300	325	346	412	284	160	403	226	310	220	b	b	b	b	b	b	b	b	b	b	b	b	b	b	b	b
682	CMW60486	Cluster 2	C. manginecans	Indonesia	North Kalimantan	A. mangium	Stem	del Mar Angel 2024b,c	447	453	206	221	243	250	294	325	346	418	284	160	403	226	304	348	b	b	b	b	b	b	b	b	b	b	b	b	b	b	b	b
683	CMW60487	Cluster 2	C. manginecans	Indonesia	North Kalimantan	A. mangium	Stem	del Mar Angel 2024b,c	447	453	206	221	243	250	294	325	346	418	284	160	403	226	304	348	b	b	b	b	b	b	b	b	b	b	b	b	b	b	b	b
684	CMW60488	Cluster 2	C. manginecans	Indonesia	East Kalimantan	A. mangium	Stem	del Mar Angel 2024b,c	447	453	206	218	246	262	300	325	346	412	284	160	403	226	304	348	b	b	b	b	b	b	b	b	b	b	b	b	b	b	b	b
685	CMW60489	Cluster 2	C. manginecans	Indonesia	East Kalimantan	A. mangium	Stem	del Mar Angel 2024b,c	447	453	201	218	249	262	300	325	346	412	284	160	397	226	310	348	b	b	b	b	b	b	b	b	b	b	b	b	b	b	b	b
686	CMW60490	Cluster 2	C. manginecans	Indonesia	East Kalimantan	A. mangium	Stem	del Mar Angel 2024b,c	447	453	198	218	249	262	300	325	346	412	284	160	397	226	310	348	b	b	b	b	b	b	b	b	b	b	b	b	b	b	b	b
687	CMW60491	Cluster 2	C. manginecans	Indonesia	East Kalimantan	A. mangium	Stem	del Mar Angel 2024b,c	447	453	206	218	246	262	300	325	346	412	284	160	403	226	304	348	b	b	b	b	b	b	b	b	b	b	b	b	b	b	b	b
688	CMW60492	Cluster 2	C. manginecans	Indonesia	East Kalimantan	A. mangium	Stem	del Mar Angel 2024b,c	447	453	201	218	249	262	300	325	346	412	284	160	397	226	310	348	b	b	b	b	b	b	b	b	b	b	b	b	b	b	b	b
689	CMW60493	Cluster 2	C. manginecans	Indonesia	East Kalimantan	A. mangium	Stem	del Mar Angel 2024b,c	447	453	206	218	246	262	300	325	346	412	284	160	403	226	304	348	b	b	b	b	b	b	b	b	b	b	b	b	b	b	b	b
690	CMW60494	Cluster 2	C. manginecans	Indonesia	East Kalimantan	A. mangium	Stem	del Mar Angel 2024b,c	447	453	206	218	246	262	300	325	346	412	284	160	403	226	304	348	b	b	b	b	b	b	b	b	b	b	b	b	b	b	b	b
691	CMW60495	Cluster 2	C. manginecans	Indonesia	East Kalimantan	A. mangium	Stem	del Mar Angel 2024b,c	447	453	206	218	246	262	300	325	346	412	284	160	403	226	304	348	b	b	b	b	b	b	b	b	b	b	b	b	b	b	b	b
692	CMW60497	Cluster 2	C. manginecans	Indonesia	North Kalimantan	A. mangium	Stem	del Mar Angel 2024b,c	447	453	206	221	243	250	294	325	346	418	284	160	403	226	304	348	b	b	b	b	b	b	b	b	b	b	b	b	b	b	b	b
693	CMW60500	Cluster 2	C. manginecans	Indonesia	North Kalimantan	A. mangium	Stem	del Mar Angel 2024b,c	447	453	206	221	243	250	294	325	346	418	284	160	403	226	304	348	b	b	b	b	b	b	b	b	b	b	b	b	b	b	b	b
694	CMW60501	Cluster 2	C. manginecans	Indonesia	North Kalimantan	A. mangium	Stem	del Mar Angel 2024b,c	447	453	206	221	243	250	294	325	346	418	284	160	403	226	304	348	b	b	b	b	b	b	b	b	b	b	b	b	b	b	b	b
695	CMW60502	Cluster 2	C. manginecans	Indonesia	East Kalimantan	A. mangium	Stem	del Mar Angel 2024b,c	447	453	206	218	249	250	300	325	346	418	284	160	397	226	304	348	b	b	b	b	b	b	b	b	b	b	b	b	b	b	b	b
696	CMW60504	Cluster 2	C. manginecans	Indonesia	East Kalimantan	A. mangium	Stem	del Mar Angel 2024b,c	447	453	209	218	246	262	300	325	346	418	284	160	397	226	304	348	b	b	b	b	b	b	b	b	b	b	b	b	b	b	b	b
697	CMW60505	Cluster 2	C. manginecans	Indonesia	East Kalimantan	A. mangium	Stem	del Mar Angel 2024b,c	447	455	206	218	246	262	300	325	346	418	284	160	397	226	304	348	b	b	b	b	b	b	b	b	b	b	b	b	b	b	b	b
698	CMW60506	Cluster 2	C. manginecans	Indonesia	East Kalimantan	A. mangium	Stem	del Mar Angel 2024b,c	447	453	209	218	246	262	300	325	346	418	284	160	397	226	304	348	b	b	b	b	b	b	b	b	b	b	b	b	b	b	b	b
699	CMW60507	Cluster 2	C. manginecans	Indonesia	East Kalimantan	A. mangium	Stem	del Mar Angel 2024b,c	447	453	209	218	246	262	300	325	346	418	284	160	397	226	304	348	b	b	b	b	b	b	b	b	b	b	b	b	b	b	b	b
700	CMW60508	Cluster 2	C. manginecans	Indonesia	East Kalimantan	A. mangium	Stem	del Mar Angel 2024b,c	447	453	209	218	246	262	300	325	346	418	284	160	397	226	304	348	b	b	b	b	b	b	b	b	b	b	b	b	b	b	b	b
701	CMW60509	Cluster 2	C. manginecans	Indonesia	East Kalimantan	A. mangium	Stem	del Mar Angel 2024b,c	447	453	209	218	246	262	300	325	346	418	284	160	397	226	304	348	b	b	b	b	b	b	b	b	b	b	b	b	b	b	b	b
702	CMW60510	Cluster 2	C. manginecans	Indonesia	East Kalimantan	A. mangium	Stem	del Mar Angel 2024b,c	447	453	209	218	246	262	300	325	346	418	284	160	397	226	304	348	b	b	b	b	b	b	b	b	b	b	b	b	b	b	b	b
703	CMW61771	Cluster 2	C. manginecans	Indonesia	North Sumatra (TPL TOBA)	Eucalyptus IND072 (E. grandis x E. pellita)	Stem	del Mar Angel 2024b,c	447	453	206	221	249	250	294	322	349	418	290	157	403	226	304	339	b	b	b	b	b	b	b	b	b	b	b	b	b	b	b	b
704	CMW61773	Cluster 2	C. manginecans	Indonesia	North Sumatra (TPL TOBA)	Eucalyptus IND072 (E. grandis x E. pellita)	Stem	del Mar Angel 2024b,c	447	471	201	218	249	262	294	325	349	418	284	160	397	172	304	238	b	b	b	b	b	b	b	b	b	b	b	b	b	b	b	b
705	CMW61774	Cluster 2	C. manginecans	Indonesia	North Sumatra (TPL TOBA)	Eucalyptus IND072 (E. grandis x E. pellita)	Stem	del Mar Angel 2024b,c	447	402	206	218	249	262	300	325	349	412	284	157	397	172	310	348	b	b	b	b	b	b	b	b	b	b	b	b	b	b	b	b
706	CMW61775	Cluster 2	C. manginecans	Indonesia	North Sumatra (TPL TOBA)	Eucalyptus IND072 (E. grandis x E. pellita)	Stem	del Mar Angel 2024b,c	447	402	206	218	249	262	300	325	349	412	284	157	397	172	310	348	b	b	b	b	b	b	b	b	b	b	b	b	b	b	b	b
707	CMW61776	Cluster 2	C. manginecans	Indonesia	North Sumatra (TPL TOBA)	Eucalyptus IND072 (E. grandis x E. pellita)	Stem	del Mar Angel 2024b,c	447	402	201	218	249	262	294	325	349	418	284	160	397	172	304	238	b	b	b	b	b	b	b	b	b	b	b	b	b	b	b	b
708	CMW61778	Cluster 2	C. manginecans	Indonesia	North Sumatra (TPL TOBA)	Eucalyptus IND072 (E. grandis x E. pellita)	Stem	del Mar Angel 2024b,c	447	453	201	218	249	262	300	325	349	412	284	160	397	172	310	348	b	b	b	b	b	b	b	b	b	b	b	b	b	b	b	b
709	CMW61779	Cluster 2	C. manginecans	Indonesia	North Sumatra (TPL TOBA)	Eucalyptus IND072 (E. grandis x E. pellita)	Stem	del Mar Angel 2024b,c	447	453	201	218	249	262	294	325	349	412	284	160	397	172	310	348	b	b	b	b	b	b	b	b	b	b	b	b	b	b	b	b
710	CMW61780	Cluster 2	C. manginecans	Indonesia	North Sumatra (TPL TOBA)	Eucalyptus IND072 (E. grandis x E. pellita)	Stem	del Mar Angel 2024b,c	447	453	201	218	249	262	300	325	349	412	284	160	397	172	310	348	b	b	b	b	b	b	b	b	b	b	b	b	b	b	b	b
711	CMW61781	Cluster 1	C. eucalypticola	Indonesia	North Sumatra (TPL TOBA)	Eucalyptus IND072 (E. grandis x E. pellita)	Stem	del Mar Angel 2024b,c	447	471	201	218	249	262	300	328	349	412	284	160	403	172	310	348	b	b	b	b	b	b	b	b	b	b	b	b	b	b	b	b
712	CMW61782	Cluster 2	C. manginecans	Indonesia	North Sumatra (TPL TOBA)	Eucalyptus IND072 (E. grandis x E. pellita)	Stem	del Mar Angel 2024b,c	447	469	201	218	249	262	300	325	349	412	284	160	400	172	310	339	b	b	b	b	b	b	b	b	b	b	b	b	b	b	b	b
713	CMW61783	Cluster 2	C. manginecans	Indonesia	North Sumatra (TPL TOBA)	Eucalyptus IND072 (E. grandis x E. pellita)	Stem	del Mar Angel 2024b,c	447	469	201	218	249	262	294	325	349	418	284	157	400	172	304	238	b	b	b	b	b	b	b	b	b	b	b	b	b	b	b	b
714	CMW61784	Cluster 2	C. manginecans	Indonesia	North Sumatra (TPL TOBA)	Eucalyptus IND072 (E. grandis x E. pellita)	Stem	del Mar Angel 2024b,c	447	471	201	218	249	262	294	325	349	418	284	160	397	172	304	238	b	b	b	b	b	b	b	b	b	b	b	b	b	b	b	b
715	CMW61785	Cluster 2	C. manginecans	Indonesia	North Sumatra (TPL TOBA)	Eucalyptus IND072 (E. grandis x E. pellita)	Stem	del Mar Angel 2024b,c	447	471	201	218	249	262	300	325	349	412	284	160	397	172	310	339	b	b	b	b	b	b	b	b	b	b	b	b	b	b	b	b
716	CMW61786	Cluster 2	C. manginecans	Indonesia	North Sumatra (TPL TOBA)	Eucalyptus IND072 (E. grandis x E. pellita)	Stem	del Mar Angel 2024b,c	447	453	206	218	249	262	300	325	349	412	284	160	397	172	310	339	b	b	b	b	b	b	b	b	b	b	b	b	b	b	b	b
717	CMW61787	Cluster 2	C. manginecans	Indonesia	North Sumatra (TPL TOBA)	Eucalyptus IND072 (E. grandis x E. pellita)	Stem	del Mar Angel 2024b,c	447	453	201	218	249	262	300	325	349	412	284	160	397	172	310	339	b	b	b	b	b	b	b	b	b	b	b	b	b	b	b	b
718	CMW63965	Cluster 2	C. manginecans	Indonesia	North Sumatra (TPL TOBA)	Eucalyptus IND072 (E. grandis x E. pellita)	Stem	del Mar Angel 2024b,c	447	471	201	218	249	262	300	325	349	412	284	160	397	172	310	339	b	b	b	b	b	b	b	b	b	b	b	b	b	b	b	b
719	CMW63966	Cluster 2	C. manginecans	Indonesia	North Sumatra (TPL TOBA)	Eucalyptus IND072 (E. grandis x E. pellita)	Stem	del Mar Angel 2024b,c	447	471	201	218	249	262	300	325	349	412	284	160	397	172	310	339	b	b	b	b	b	b	b	b	b	b	b	b	b	b	b	b
720	CMW63967	Cluster 1	C. eucalypticola	Indonesia	North Sumatra (TPL TOBA)	Eucalyptus IND072 (E. grandis x E. pellita)	Stem	del Mar Angel 2024b,c	447	402	201	218	249	262	300	325	349	412	284	160	397	172	310	339	b	b	b	b	b	b	b	b	b	b	b	b	b	b	b	b
721	CMW63968	Cluster 2	C. manginecans	Indonesia	North Sumatra (TPL TOBA)	Eucalyptus IND072 (E. grandis x E. pellita)	Stem	del Mar Angel 2024b,c	447	402	201	218	249	262	300	325	349	412	284	160	397	172	310	339	b	b	b	b	b	b	b	b	b	b	b	b	b	b	b	b
722	CMW63969	Cluster 2	C. manginecans	Indonesia	North Sumatra (TPL TOBA)	Eucalyptus IND072 (E. grandis x E. pellita)	Stem	del Mar Angel 2024b,c	447	402	201	218	249	262	300	325	349	412	284	160	397	172	310	339	b	b	b	b	b	b	b	b	b	b	b	b	b	b	b	b
723	CMW63970	Cluster 1	C. eucalypticola	Indonesia	North Sumatra (TPL TOBA)	Eucalyptus IND072 (E. grandis x E. pellita)	Stem	del Mar Angel 2024b,c	447	402	201	218	249	262	300	325	349	412	284	160	397	172	310	339	b	b	b	b	b	b	b	b	b	b	b	b	b	b	b	b
724	CMW63971	Cluster 1	C. eucalypticola	Indonesia	North Sumatra (TPL TOBA)	Eucalyptus IND072 (E. grandis x E. pellita)	Stem	del Mar Angel 2024b,c	447	402	201	218	249	262	300	325	349	412	284	160	397	172	310	339	b	b	b	b	b	b	b	b	b	b	b	b	b	b	b	b
725	CMW63972	Cluster 2	C. manginecans	Indonesia	North Sumatra (TPL TOBA)	Eucalyptus IND072 (E. grandis x E. pellita)	Stem	del Mar Angel 2024b,c	447	471	201	218	249	262	300	325	349	412	284	160	397	172	310	339	b	b	b	b	b	b	b	b	b	b	b	b	b	b	b	b
726	CMW63973	Cluster 2	C. manginecans	Indonesia	North Sumatra (TPL TOBA)	Eucalyptus IND072 (E. grandis x E. pellita)	Stem	del Mar Angel 2024b,c	447	471	201	218	249	262	300	325	349	412	284	160	397	172	310	348	b	b	b	b	b	b	b	b	b	b	b	b	b	b	b	b
727	CMW63974	Cluster 2	C. manginecans	Indonesia	North Sumatra (TPL TOBA)	Eucalyptus IND072 (E. grandis x E. pellita)	Stem	del Mar Angel 2024b,c	447	471	201	218	249	262	300	325	349	412	284	160	397	172	310	348	b	b	b	b	b	b	b	b	b	b	b	b	b	b	b	b
728	CMW63975	Cluster 2	C. manginecans	Indonesia	North Sumatra (TPL TOBA)	Eucalyptus IND072 (E. grandis x E. pellita)	Stem	del Mar Angel 2024b,c	447	402	206	218	249	262	300	325	349	412	290	157	397	172	310	339	b	b	b	b	b	b	b	b	b	b	b	b	b	b	b	b
729	CMW63976	Cluster 2	C. manginecans	Indonesia	North Sumatra (TPL TOBA)	Eucalyptus IND072 (E. grandis x E. pellita)	Stem	del Mar Angel 2024b,c	447	471	201	218	249	262	300	325	349	412	284	160	397	172	310	348	b	b	b	b	b	b	b	b	b	b	b	b	b	b	b	b
730	CMW63977	Cluster 2	C. manginecans	Indonesia	North Sumatra (TPL TOBA)	Eucalyptus IND072 (E. grandis x E. pellita)	Stem	del Mar Angel 2024b,c	447	453	201	218	249	262	300	325	349	412	284	160	397	172	310	348	b	b	b	b	b	b	b	b	b	b	b	b	b	b	b	b
731	CMW63978	Cluster 2	C. manginecans	Indonesia	North Sumatra (TPL TOBA)	Eucalyptus IND072 (E. grandis x E. pellita)	Stem	del Mar Angel 2024b,c	447	471	201	218	249	262	300	325	349	412	284	160	397	172	310	339	b	b	b	b	b	b	b	b	b	b	b	b	b	b	b	b
732	CMW63980	Cluster 2	C. manginecans	Indonesia	East Kalimantan	Eucalyptus IND072 (E. grandis x E. pellita)	Stem	del Mar Angel 2024b,c	447	453	206	218	249	250	294	325	346	418	284	160	397	226	307	348	b	b	b	b	b	b	b	b	b	b	b	b	b	b	b	b
733	CMW63981	Cluster 1	C. eucalypticola	Indonesia	North Sumatra (TPL TOBA)	Eucalyptus IND072 (E. grandis x E. pellita)	Stem	del Mar Angel 2024b,c	447	453	206	221	249	250	294	322	349	418	290	157	403	226	304	340	b	b	b	b	b	b	b	b	b	b	b	b	b	b	b	b
734	CMW63982	Cluster 2	C. manginecans	Indonesia	North Sumatra (TPL TOBA)	Eucalyptus IND072 (E. grandis x E. pellita)	Stem	del Mar Angel 2024b,c	447	453	206	221	249	250	294	322	349	418	290	157	403	226	304	339	b	b	b	b	b	b	b	b	b	b	b	b	b	b	b	b
735	CMW63984	Cluster 2	C. manginecans	Indonesia	North Sumatra (TPL TOBA)	Eucalyptus IND072 (E. grandis x E. pellita)	Stem	del Mar Angel 2024b,c	447	453	206	218	249	262	300	325	349	412	284	160	397	172	310	339	b	b	b	b	b	b	b	b	b	b	b	b	b	b	b	b
736	CMW63985	Cluster 2	C. manginecans	Indonesia	North Sumatra (TPL TOBA)	Eucalyptus IND072 (E. grandis x E. pellita)	Stem	del Mar Angel 2024b,c	447	471	201	218	249	262	300	325	349	412	284	160	397	172	310	339	b	b	b	b	b	b	b	b	b	b	b	b	b	b	b	b
737	CMW63986	Cluster 2	C. manginecans	Indonesia	North Sumatra (TPL TOBA)	Eucalyptus IND072 (E. grandis x E. pellita)	Stem	del Mar Angel 2024b,c	447	471	206	218	249	262	300	325	349	412	284	160	397	172	310	348	b	b	b	b	b	b	b	b	b	b	b	b	b	b	b	b
738	CMW63987	Cluster 2	C. manginecans	Indonesia	North Sumatra (TPL TOBA)	Eucalyptus IND072 (E. grandis x E. pellita)	Stem	del Mar Angel 2024b,c	447	471	201	218	249	262	300	325	349	412	284	160	397	172	310	339	b	b	b	b	b	b	b	b	b	b	b	b	b	b	b	b
739	CMW63988	Cluster 2	C. manginecans	Indonesia	North Sumatra (TPL TOBA)	Eucalyptus IND072 (E. grandis x E. pellita)	Stem	del Mar Angel 2024b,c	447	453	206	221	249	250	294	322	349	418	290	157	403	226	304	339	b	b	b	b	b	b	b	b	b	b	b	b	b	b	b	b
740	CMW63989	Cluster 2	C. manginecans	Indonesia	North Sumatra (TPL TOBA)	Eucalyptus IND072 (E. grandis x E. pellita)	Stem	del Mar Angel 2024b,c	447	471	201	218	249	262	300	325	349	412	284	160	397	172	310	348	b	b	b	b	b	b	b	b	b	b	b	b	b	b	b	b
741	CMW63990	Cluster 2	C. manginecans	Indonesia	North Sumatra (TPL TOBA)	Eucalyptus IND072 (E. grandis x E. pellita)	Stem	del Mar Angel 2024b,c	447	471	201	218	249	262	300	325	349	412	284	160	397	172	310	339	b	b	b	b	b	b	b	b	b	b	b	b	b	b	b	b
742	CMW56754	Cluster 2	C. manginecans	Malaysia	Tawau	Eucalyptus pellita	Stem	This study	447	450	206	224	243	250	294	322	346	418	284	160	403	217	304	348	C. manginecans ITS 1	PZ298784	C. manginecans/C. mangicola	PZ196728	-	-	-	-	-	-	C. manginecans , C. mangivora, C. mangicola	PZ362103	-	-	-	-
743	CMW56756	Cluster 2	C. manginecans	Malaysia	Tawau	Eucalyptus pellita	Stem	This study	447	450	206	224	243	250	294	322	346	418	284	160	403	226	304	348	C. manginecans ITS 1	PZ298784	C. manginecans/C. mangicola	PZ196729	C. manginecans	PZ220867	C. manginecans	PZ220904	C. manginecans, C. eucalypticola	PZ362088	C. manginecans , C. mangivora, C. mangicola	PZ362104	C. manginecans (Group 2)	CTTCTTACGCTTCATGTGGGACCAAGTCCTTCCACCCCTCGACATATTGAAAAATTTCCCCGGACGTGAGCTGGGCTTGAGGGCTGGTTCGTCAATCAAATTCGATGATGATTTGTCTCTACAGATTTCGGTTAAAAATATCTATGGTAGGGTAGGATGGAGAGACCTGCCGTATCTACACCCGGCCTACAGAGTCTACGGCTCGTCTTGGTCCAAGTTCTTCCGAAACCGAGGGCAGTCCATGTTCTTCAAGGGCGACTATACGGACGCCGCGTACTGGTCAAGGCCGATTACCTTTGCCATACCGACCAAAACTCTGGAATGGATATCGAAGTTGAAAGAAGAGTATGCCCTTGCGGCAAGGAAGGTAAATTCTAATCACCCATATATTCCTCGGAA…	C. manginecans (Group 2)	PZ362051
744	CMW56757	Cluster 2	C. manginecans	Malaysia	Tawau	Eucalyptus pellita	Stem	This study	447	441	206	221	243	250	294	325	346	418	284	160	403	226	304	348	C. manginecans ITS 1	PZ298784	C. manginecans/C. mangicola	PZ196730	-	-	-	-	-	-	-	-	-	-	-	-
745	CMW56759	Cluster 2	C. manginecans	Malaysia	Tawau	Eucalyptus pellita	Stem	This study	447	450	206	221	243	250	294	325	346	418	284	160	397	226	304	348	C. manginecans ITS 1	PZ298784	C. manginecans/C. mangicola	PZ196730	C. manginecans	PZ220867	C. manginecans	PZ220904	C. manginecans, C. eucalypticola	PZ362088	C. manginecans , C. mangivora, C. mangicola	PZ362104	C. manginecans (Group 2)	CTTCTTACGCTTCATGTGGGACCAAGTCCTTCCACCCCTCGACATATTGAAAAATTTCCCCGGACGTGAGCTGGGCTTGAGGGCTGGTTCGTCAATCAAATTCGATGATGATTTGTCTCTACAGATTTCGGTTAAAAATATCTATGGTAGGGTAGGATGGAGAGACCTGCCGTATCTACACCCGGCCTACAGAGTCTACGGCTCGTCTTGGTCCAAGTTCTTCCGAAACCGAGGGCAGTCCATGTTCTTCAAGGGCGACTATACGGACGCCGCGTACTGGTCAAGGCCGATTACCTTTGCCATACCGACCAAAACTCTGGAATGGATATCGAAGTTGAAAGAAGAGTATGCCCTTGCGGCAAGGAAGGTAAATTCTAATCACCCATATATTCCTCGGAA…	C. manginecans (Group 2)	PZ362051
746	CMW56760	Cluster 2	C. manginecans	Malaysia	Tawau	Eucalyptus pellita	Stem	This study	447	441	206	221	243	250	294	328	346	418	284	160	403	226	304	357	C. manginecans ITS 1	PZ298784	C. manginecans/C. mangicola	PZ196731	C. manginecans	PZ220867	C. manginecans	PZ220904	C. manginecans, C. eucalypticola	PZ362088	-	-	C. manginecans (Group 2)	CTTCTTACGCTTCATGTGGGACCAAGTCCTTCCACCCCTCGACATATTGAAAAATTTCCCCGGACGTGAGCTGGGCTTGAGGGCTGGTTCGTCAATCAAATTCGATGATGATTTGTCTCTACAGATTTCGGTTAAAAATATCTATGGTAGGGTAGGATGGAGAGACCTGCCGTATCTACACCCGGCCTACAGAGTCTACGGCTCGTCTTGGTCCAAGTTCTTCCGAAACCGAGGGCAGTCCATGTTCTTCAAGGGCGACTATACGGACGCCGCGTACTGGTCAAGGCCGATTACCTTTGCCATACCGACCAAAACTCTGGAATGGATATCGAAGTTGAAAGAAGAGTATGCCCTTGCGGCAAGGAAGGTAAATTCTAATCACCCATATATTCCTCGGAA…	C. manginecans (Group 2)	PZ362052
747	CMW56761	Cluster 2	C. manginecans	Malaysia	Tawau	Eucalyptus pellita	Stem	This study	447	453	206	224	243	250	294	322	346	418	284	160	403	226	304	348	C. manginecans ITS 1	PZ298784	C. manginecans/C. mangicola	PZ196731	C. manginecans	PZ220867	C. manginecans	PZ220904	C. manginecans, C. eucalypticola	PZ362088	C. manginecans , C. mangivora, C. mangicola	PZ362104	C. manginecans (Group 2)	CTTCTTACGCTTCATGTGGGACCAAGTCCTTCCACCCCTCGACATATTGAAAAATTTCCCCGGACGTGAGCTGGGCTTGAGGGCTGGTTCGTCAATCAAATTCGATGATGATTTGTCTCTACAGATTTCGGTTAAAAATATCTATGGTAGGGTAGGATGGAGAGACCTGCCGTATCTACACCCGGCCTACAGAGTCTACGGCTCGTCTTGGTCCAAGTTCTTCCGAAACCGAGGGCAGTCCATGTTCTTCAAGGGCGACTATACGGACGCCGCGTACTGGTCAAGGCCGATTACCTTTGCCATACCGACCAAAACTCTGGAATGGATATCGAAGTTGAAAGAAGAGTATGCCCTTGCGGCAAGGAAGGTAAATTCTAATCACCCATATATTCCTCGGAA…	C. manginecans (Group 2)	PZ362052
748	CMW56762	Cluster 2	C. manginecans	Malaysia	Pitas	Eucalyptus pellita	Stem	This study	447	450	206	209	243	250	294	325	346	418	284	160	403	226	304	348	C. manginecans ITS 1	PZ298784	C. manginecans/C. mangicola	PZ196731	C. manginecans	PZ220867	C. manginecans	PZ220904	C. manginecans, C. eucalypticola	PZ362088	C. manginecans , C. mangivora, C. mangicola	PZ362104	C. manginecans (Group 2)	CTTCTTACGCTTCATGTGGGACCAAGTCCTTCCACCCCTCGACATATTGAAAAATTTCCCCGGACGTGAGCTGGGCTTGAGGGCTGGTTCGTCAATCAAATTCGATGATGATTTGTCTCTACAGATTTCGGTTAAAAATATCTATGGTAGGGTAGGATGGAGAGACCTGCCGTATCTACACCCGGCCTACAGAGTCTACGGCTCGTCTTGGTCCAAGTTCTTCCGAAACCGAGGGCAGTCCATGTTCTTCAAGGGCGACTATACGGACGCCGCGTACTGGTCAAGGCCGATTACCTTTGCCATACCGACCAAAACTCTGGAATGGATATCGAAGTTGAAAGAAGAGTATGCCCTTGCGGCAAGGAAGGTAAATTCTAATCACCCATATATTCCTCGGAA…	C. manginecans (Group 2)	PZ362052
749	CMW56763	Cluster 2	C. manginecans	Malaysia	Pitas	Eucalyptus pellita	Stem	This study	447	441	206	221	243	250	294	325	325	418	284	160	403	226	304	348	C. manginecans ITS 1	PZ298784	C. manginecans/C. mangicola	PZ196731	C. manginecans	PZ220867	C. manginecans	PZ220904	C. manginecans, C. eucalypticola	PZ362088	-	-	C. manginecans (Group 2)	CTTCTTACGCTTCATGTGGGACCAAGTCCTTCCACCCCTCGACATATTGAAAAATTTCCCCGGACGTGAGCTGGGCTTGAGGGCTGGTTCGTCAATCAAATTCGATGATGATTTGTCTCTACAGATTTCGGTTAAAAATATCTATGGTAGGGTAGGATGGAGAGACCTGCCGTATCTACACCCGGCCTACAGAGTCTACGGCTCGTCTTGGTCCAAGTTCTTCCGAAACCGAGGGCAGTCCATGTTCTTCAAGGGCGACTATACGGACGCCGCGTACTGGTCAAGGCCGATTACCTTTGCCATACCGACCAAAACTCTGGAATGGATATCGAAGTTGAAAGAAGAGTATGCCCTTGCGGCAAGGAAGGTAAATTCTAATCACCCATATATTCCTCGGAA…	C. manginecans (Group 2)	PZ362052
750	CMW56764	Cluster 2	C. manginecans	Malaysia	Pitas	Eucalyptus pellita	Stem	This study	447	441	206	209	243	250	294	325	346	418	284	160	403	226	304	339	C. manginecans ITS 1	PZ298784	C. manginecans/C. mangicola	PZ196731	C. manginecans	PZ220867	C. manginecans	PZ220904	C. manginecans, C. eucalypticola	PZ362088	-	-	C. manginecans (Group 2)	CTTCTTACGCTTCATGTGGGACCAAGTCCTTCCACCCCTCGACATATTGAAAAATTTCCCCGGACGTGAGCTGGGCTTGAGGGCTGGTTCGTCAATCAAATTCGATGATGATTTGTCTCTACAGATTTCGGTTAAAAATATCTATGGTAGGGTAGGATGGAGAGACCTGCCGTATCTACACCCGGCCTACAGAGTCTACGGCTCGTCTTGGTCCAAGTTCTTCCGAAACCGAGGGCAGTCCATGTTCTTCAAGGGCGACTATACGGACGCCGCGTACTGGTCAAGGCCGATTACCTTTGCCATACCGACCAAAACTCTGGAATGGATATCGAAGTTGAAAGAAGAGTATGCCCTTGCGGCAAGGAAGGTAAATTCTAATCACCCATATATTCCTCGGAA…	C. manginecans (Group 2)	PZ362052
751	CMW56766	Cluster 2	C. manginecans	Malaysia	Pitas	Eucalyptus pellita	Stem	This study	447	453	206	221	243	250	294	325	346	418	284	160	403	226	304	301	C. manginecans ITS 1	PZ298784	C. manginecans/C. mangicola	PZ196731	-	-	-	-	-	-	C. manginecans , C. mangivora, C. mangicola	PZ362104	-	-	-	-
752	CMW56767	Cluster 2	C. manginecans	Malaysia	Sabah	A. mangium	Stem	This study	447	453	206	221	243	250	294	322	346	418	284	160	403	226	304	339	C. manginecans ITS 1	PZ298784	C. manginecans/C. mangicola	PZ196731	-	-	-	-	-	-	C. manginecans , C. mangivora, C. mangicola	PZ362104	-	-	-	-
753	CMW41190	Cluster 2	C. manginecans	Malaysia		A. mangium	Stem	This study (I & T SSR markers)a & Lui et. al.. 2021b	447	453	201	221	243	250	294	322	346	418	284	160	403	226	304	237	b	b	b	b	b	b	b	b	b	b	b	b	b	b	b	b
754	CMW41203	Cluster 1	C. eucalypticola	Malaysia		A. mangium	Stem	This study (I & T SSR markers)a & Lui et. al.. 2021b	447	453	206	221	243	250	300	325	349	418	284	160	403	226	304	339	b	b	b	b	b	b	b	b	b	b	b	b	b	b	b	b
755	CMW39172	Cluster 2	C. manginecans	Malaysia		A. mangium	Stem	This study (I & T SSR markers)a & Lui et. al.. 2021b	447	453	206	221	243	250	294	325	346	412	284	160	403	226	304	348	b	b	b	b	b	b	b	b	b	b	b	b	b	b	b	b
756	CMW41147	Cluster 2	C. manginecans	Malaysia		A. mangium	Stem	This study (I & T SSR markers)a & Lui et. al.. 2021b	447	441	206	221	243	250	294	325	346	412	284	160	403	226	304	348	b	b	b	b	b	b	b	b	b	b	b	b	b	b	b	b
757	CMW41168	Cluster 2	C. manginecans	Malaysia		A. mangium	Stem	This study (I & T SSR markers)a & Lui et. al.. 2021b	447	441	206	221	243	250	294	325	346	412	284	160	403	226	304	357	b	b	b	b	b	b	b	b	b	b	b	b	b	b	b	b
758	CMW38751	Cluster 2	C. manginecans	Malaysia		A. mangium	Stem	This study (I & T SSR markers)a & Lui et. al.. 2021b	447	453	206	221	243	250	294	325	346	418	284	160	403	226	304	357	b	b	b	b	b	b	b	b	b	b	b	b	b	b	b	b
759	CMW38754	Cluster 2	C. manginecans	Malaysia		A. mangium	Stem	This study (I & T SSR markers)a & Lui et. al.. 2021b	447	453	206	221	243	250	294	325	346	418	284	160	403	226	304	357	b	b	b	b	b	b	b	b	b	b	b	b	b	b	b	b
760	CMW41155	Cluster 2	C. manginecans	Malaysia		A. mangium	Stem	This study (I & T SSR markers)a & Lui et. al.. 2021b	447	453	206	221	243	250	294	325	346	418	284	160	403	226	304	357	b	b	b	b	b	b	b	b	b	b	b	b	b	b	b	b
761	CMW41152	Cluster 2	C. manginecans	Malaysia		A. mangium	Stem	This study (I & T SSR markers)a & Lui et. al.. 2021b	447	441	206	221	243	250	294	325	346	418	284	160	403	226	304	237	b	b	b	b	b	b	b	b	b	b	b	b	b	b	b	b
762	CMW41160	Cluster 2	C. manginecans	Malaysia		A. mangium	Stem	This study (I & T SSR markers)a & Lui et. al.. 2021b	447	441	206	221	243	250	294	325	346	418	284	160	403	226	304	237	b	b	b	b	b	b	b	b	b	b	b	b	b	b	b	b
763	CMW38750	Cluster 2	C. manginecans	Malaysia		A. mangium	Stem	This study (I & T SSR markers)a & Lui et. al.. 2021b	447	453	206	221	243	250	294	322	346	418	284	160	403	226	304	201	b	b	b	b	b	b	b	b	b	b	b	b	b	b	b	b
764	CMW38753d	Cluster 2	C. manginecans	Malaysia		A. mangium	Stem	This study (I & T SSR markers)a & Lui et. al.. 2021b	447	453	206	221	243	250	294	322	346	418	284	160	403	226	304	-	b	b	b	b	b	b	b	b	b	b	b	b	b	b	b	b
765	CMW39136	Cluster 2	C. manginecans	Malaysia		A. mangium	Stem	This study (I & T SSR markers)a & Lui et. al.. 2021b	447	453	206	221	243	250	294	322	346	418	284	160	403	226	304	348	b	b	b	b	b	b	b	b	b	b	b	b	b	b	b	b
766	CMW39141	Cluster 2	C. manginecans	Malaysia		A. mangium	Stem	This study (I & T SSR markers)a & Lui et. al.. 2021b	447	453	206	221	243	250	294	322	346	418	284	160	403	226	304	339	b	b	b	b	b	b	b	b	b	b	b	b	b	b	b	b
767	CMW39152d	Cluster 2	C. manginecans	Malaysia		A. mangium	Stem	This study (I & T SSR markers)a & Lui et. al.. 2021b	447	453	206	221	243	250	294	322	346	418	284	160	403	226	304	-	b	b	b	b	b	b	b	b	b	b	b	b	b	b	b	b
768	CMW39155	Cluster 2	C. manginecans	Malaysia		A. mangium	Stem	This study (I & T SSR markers)a & Lui et. al.. 2021b	447	453	206	221	243	250	294	322	346	418	284	160	403	226	304	330	b	b	b	b	b	b	b	b	b	b	b	b	b	b	b	b
769	CMW39157	Cluster 2	C. manginecans	Malaysia		A. mangium	Stem	This study (I & T SSR markers)a & Lui et. al.. 2021b	447	453	206	221	243	250	294	322	346	418	284	160	403	226	304	348	b	b	b	b	b	b	b	b	b	b	b	b	b	b	b	b
770	CMW39168	Cluster 2	C. manginecans	Malaysia		A. mangium	Stem	This study (I & T SSR markers)a & Lui et. al.. 2021b	447	453	206	221	243	250	294	322	346	418	284	160	403	226	304	339	b	b	b	b	b	b	b	b	b	b	b	b	b	b	b	b
771	CMW39180	Cluster 2	C. manginecans	Malaysia		A. mangium	Stem	This study (I & T SSR markers)a & Lui et. al.. 2021b	447	453	206	221	243	250	294	322	346	418	284	160	403	226	304	348	b	b	b	b	b	b	b	b	b	b	b	b	b	b	b	b
772	CMW39182	Cluster 2	C. manginecans	Malaysia		A. mangium	Stem	This study (I & T SSR markers)a & Lui et. al.. 2021b	447	453	206	221	243	250	294	322	346	418	284	160	403	226	304	339	b	b	b	b	b	b	b	b	b	b	b	b	b	b	b	b
773	CMW41138	Cluster 2	C. manginecans	Malaysia		A. mangium	Stem	This study (I & T SSR markers)a & Lui et. al.. 2021b	447	453	206	221	243	250	294	322	346	418	284	160	403	226	304	348	b	b	b	b	b	b	b	b	b	b	b	b	b	b	b	b
774	CMW41149d	Cluster 2	C. manginecans	Malaysia		A. mangium	Stem	This study (I & T SSR markers)a & Lui et. al.. 2021b	447	453	206	221	243	250	294	322	346	418	284	160	403	226	304	-	b	b	b	b	b	b	b	b	b	b	b	b	b	b	b	b
775	CMW41173	Cluster 2	C. manginecans	Malaysia		A. mangium	Stem	This study (I & T SSR markers)a & Lui et. al.. 2021b	447	453	206	221	243	250	294	322	346	418	284	160	403	205	304	330	b	b	b	b	b	b	b	b	b	b	b	b	b	b	b	b
776	CMW39144	Cluster 2	C. manginecans	Malaysia		A. mangium	Stem	This study (I & T SSR markers)a & Lui et. al.. 2021b	447	441	206	221	243	250	294	322	346	418	284	160	403	226	304	357	b	b	b	b	b	b	b	b	b	b	b	b	b	b	b	b
777	CMW39149	Cluster 2	C. manginecans	Malaysia		A. mangium	Stem	This study (I & T SSR markers)a & Lui et. al.. 2021b	447	441	206	221	243	250	294	322	346	418	284	160	403	226	304	348	b	b	b	b	b	b	b	b	b	b	b	b	b	b	b	b
778	CMW39174	Cluster 2	C. manginecans	Malaysia		A. mangium	Stem	This study (I & T SSR markers)a & Lui et. al.. 2021b	447	441	206	221	243	250	294	322	346	418	284	160	403	226	304	330	b	b	b	b	b	b	b	b	b	b	b	b	b	b	b	b
779	CMW39176	Cluster 2	C. manginecans	Malaysia		A. mangium	Stem	This study (I & T SSR markers)a & Lui et. al.. 2021b	447	441	206	221	243	250	294	322	346	418	284	160	403	226	304	348	b	b	b	b	b	b	b	b	b	b	b	b	b	b	b	b
780	CMW41140d	Cluster 2	C. manginecans	Malaysia		A. mangium	Stem	This study (I & T SSR markers)a & Lui et. al.. 2021b	447	441	206	221	243	250	294	322	346	418	284	160	403	226	304	-	b	b	b	b	b	b	b	b	b	b	b	b	b	b	b	b
781	CMW41143	Cluster 2	C. manginecans	Malaysia		A. mangium	Stem	This study (I & T SSR markers)a & Lui et. al.. 2021b	447	441	206	221	243	250	294	322	346	418	284	160	403	226	304	237	b	b	b	b	b	b	b	b	b	b	b	b	b	b	b	b
782	CMW41150	Cluster 2	C. manginecans	Malaysia		A. mangium	Stem	This study (I & T SSR markers)a & Lui et. al.. 2021b	447	441	206	221	243	250	294	322	346	418	284	160	403	226	304	348	b	b	b	b	b	b	b	b	b	b	b	b	b	b	b	b
783	CMW41164	Cluster 2	C. manginecans	Malaysia		A. mangium	Stem	This study (I & T SSR markers)a & Lui et. al.. 2021b	447	441	206	221	243	250	294	322	346	418	284	160	403	226	304	201	b	b	b	b	b	b	b	b	b	b	b	b	b	b	b	b
784	CMW41169	Cluster 2	C. manginecans	Malaysia		A. mangium	Stem	This study (I & T SSR markers)a & Lui et. al.. 2021b	447	441	206	221	243	250	294	322	346	418	284	160	403	226	304	357	b	b	b	b	b	b	b	b	b	b	b	b	b	b	b	b
785	CMW39139	Cluster 2	C. manginecans	Malaysia		A. mangium	Stem	This study (I & T SSR markers)a & Lui et. al.. 2021b	447	456	206	221	243	250	294	322	346	418	284	160	403	226	304	348	b	b	b	b	b	b	b	b	b	b	b	b	b	b	b	b
786	CMW41146	Cluster 2	C. manginecans	Malaysia		A. mangium	Stem	This study (I & T SSR markers)a & Lui et. al.. 2021b	447	453	206	221	243	250	294	319	346	418	284	160	403	226	304	357	b	b	b	b	b	b	b	b	b	b	b	b	b	b	b	b
787	CMW36164	Cluster 2	C. manginecans	Malaysia		A. mangium	Stem	This study (I & T SSR markers)a & Lui et. al.. 2021b	447	453	206	221	243	250	291	325	346	418	284	160	403	226	304	348	b	b	b	b	b	b	b	b	b	b	b	b	b	b	b	b
788	CMW39153	Cluster 2	C. manginecans	Malaysia		A. mangium	Stem	This study (I & T SSR markers)a & Lui et. al.. 2021b	447	453	206	221	243	250	291	325	346	418	284	160	403	226	304	348	b	b	b	b	b	b	b	b	b	b	b	b	b	b	b	b
789	CMW41142d	Cluster 2	C. manginecans	Malaysia		A. mangium	Stem	This study (I & T SSR markers)a & Lui et. al.. 2021b	447	453	209	221	243	250	294	322	346	418	284	160	403	226	304	-	b	b	b	b	b	b	b	b	b	b	b	b	b	b	b	b
790	CMW15313	Cluster 2	C. manginecans	Oman	Sohar	Mangifera indica	Stem	Fourie et al 2016b,c	447	438	206	221	243	250	294	322	346	418	284	160	403	223	304	333	b	b	b	b	b	b	b	b	b	b	b	b	b	b	b	b
791	CMW15314	Cluster 2	C. manginecans	Oman	Sohar	M. indica	Stem	Fourie et al 2016b,c	447	438	206	221	243	250	294	322	346	418	284	160	403	223	304	333	b	b	b	b	b	b	b	b	b	b	b	b	b	b	b	b
792	CMW15315	Cluster 2	C. manginecans	Oman	Sohar	M. indica	Stem	Fourie et al 2016b,c	447	438	206	221	243	250	294	322	346	418	284	160	403	223	304	333	b	b	b	b	b	b	b	b	b	b	b	b	b	b	b	b
793	CMW15316	Cluster 2	C. manginecans	Oman	Sohar	M. indica	Stem	Fourie et al 2016b,c	447	438	206	221	243	250	294	322	346	418	284	160	403	223	304	333	b	b	b	b	b	b	b	b	b	b	b	b	b	b	b	b
794	CMW15317	Cluster 2	C. manginecans	Oman	Sohar	M. indica	Stem	Fourie et al 2016b,c	447	438	206	221	243	250	294	322	346	418	284	160	403	223	304	333	b	b	b	b	b	b	b	b	b	b	b	b	b	b	b	b
795	CMW15353	Cluster 2	C. manginecans	Oman	Shinas	M. indica	Stem	Fourie et al 2016b,c	447	438	206	221	243	250	294	322	346	418	284	160	403	223	304	333	b	b	b	b	b	b	b	b	b	b	b	b	b	b	b	b
796	CMW15366	Cluster 2	C. manginecans	Oman	Liwa	M. indica	Stem	Fourie et al 2016b,c	447	438	206	221	243	250	294	322	346	418	284	160	403	223	304	333	b	b	b	b	b	b	b	b	b	b	b	b	b	b	b	b
797	CMW15369	Cluster 2	C. manginecans	Oman	Liwa	M. indica	Stem	Fourie et al 2016b,c	447	438	206	221	243	250	294	322	346	418	284	160	403	223	304	333	b	b	b	b	b	b	b	b	b	b	b	b	b	b	b	b
798	CMW15371	Cluster 2	C. manginecans	Oman	Quariyat	M. indica	Stem	Fourie et al 2016b,c	447	438	206	221	243	250	294	322	346	418	284	160	403	223	304	306	b	b	b	b	b	b	b	b	b	b	b	b	b	b	b	b
799	CMW15377	Cluster 2	C. manginecans	Oman	Shinas	M. indica	Stem	Fourie et al 2016b,c	447	438	206	221	243	250	294	322	346	418	284	160	403	223	304	306	b	b	b	b	b	b	b	b	b	b	b	b	b	b	b	b
800	CMW15381	Cluster 2	C. manginecans	Oman	Quariyat	M. indica	Stem	Fourie et al 2016b,c	447	438	206	221	243	250	294	322	346	418	284	160	403	223	304	333	b	b	b	b	b	b	b	b	b	b	b	b	b	b	b	b
801	CMW15382	Cluster 2	C. manginecans	Oman	Quariyat	M. indica	Stem	Fourie et al 2016b,c	447	438	206	221	243	250	294	322	346	418	284	160	403	223	304	333	b	b	b	b	b	b	b	b	b	b	b	b	b	b	b	b
802	CMW15384	Cluster 2	C. manginecans	Oman	Liwa	M. indica	Stem	Fourie et al 2016b,c	447	438	206	221	243	250	294	322	346	418	284	160	403	223	304	333	b	b	b	b	b	b	b	b	b	b	b	b	b	b	b	b
803	CMW15385	Cluster 2	C. manginecans	Oman	Liwa	M. indica	Stem	Fourie et al 2016b,c	447	438	206	221	243	250	294	322	346	418	284	160	403	223	304	333	b	b	b	b	b	b	b	b	b	b	b	b	b	b	b	b
804	CMW15391	Cluster 2	C. manginecans	Oman	Liwa	M. indica	Stem	Fourie et al 2016b,c	447	438	206	221	243	250	294	322	346	418	284	160	403	223	304	333	b	b	b	b	b	b	b	b	b	b	b	b	b	b	b	b
805	CMW17225	Cluster 2	C. manginecans	Oman	Sohar	Prosopis cineraria	Stem	Fourie et al 2016b,c	447	438	206	221	243	250	294	322	346	418	284	160	403	223	304	333	b	b	b	b	b	b	b	b	b	b	b	b	b	b	b	b
806	CMW17568	Cluster 2	C. manginecans	Oman	Sohar	P. cinearia	Stem	Fourie et al 2016b,c	447	438	206	221	243	250	294	322	346	418	284	160	403	223	304	333	b	b	b	b	b	b	b	b	b	b	b	b	b	b	b	b
807	CMW17570	Cluster 2	C. manginecans	Oman	Sohar	P. cinearia	Stem	Fourie et al 2016b,c	447	438	206	221	243	250	294	322	346	418	284	160	403	223	304	333	b	b	b	b	b	b	b	b	b	b	b	b	b	b	b	b
808	CMW17567	Cluster 2	C. manginecans	Pakistan	Faisalabad	M. indica	Stem	Fourie et al 2016b,c	447	438	206	221	243	250	294	322	346	418	284	160	403	223	304	333	b	b	b	b	b	b	b	b	b	b	b	b	b	b	b	b
809	CMW23623	Cluster 2	C. manginecans	Pakistan	Faisalabad	Dalbergia sissoo	Stem	Fourie et al 2016b,c	447	438	206	221	243	250	294	322	346	418	284	160	403	223	304	333	b	b	b	b	b	b	b	b	b	b	b	b	b	b	b	b
810	CMW23624	Cluster 2	C. manginecans	Pakistan	Faisalabad	D.sissoo	Stem	Fourie et al 2016b,c	447	438	206	221	243	250	294	322	346	418	284	160	403	223	304	315	b	b	b	b	b	b	b	b	b	b	b	b	b	b	b	b
811	CMW23625	Cluster 2	C. manginecans	Pakistan	Shorkot	D.sissoo	Stem	Fourie et al 2016b,c	447	438	206	221	243	250	294	322	346	418	284	160	403	166	304	333	b	b	b	b	b	b	b	b	b	b	b	b	b	b	b	b
812	CMW23628	Cluster 2	C. manginecans	Pakistan	Faisalabad	M. indica	Stem	Fourie et al 2016b,c	447	438	206	221	243	250	294	322	346	418	284	160	403	223	304	333	b	b	b	b	b	b	b	b	b	b	b	b	b	b	b	b
813	CMW23630	Cluster 2	C. manginecans	Pakistan	Faisalabad	M. indica	Stem	Fourie et al 2016b,c	447	438	206	221	243	250	294	322	346	418	284	160	403	223	304	333	b	b	b	b	b	b	b	b	b	b	b	b	b	b	b	b
814	CMW23637	Cluster 2	C. manginecans	Pakistan	Multan	M. indica	Stem	Fourie et al 2016b,c	447	438	206	221	243	250	294	322	346	418	284	160	403	223	304	333	b	b	b	b	b	b	b	b	b	b	b	b	b	b	b	b
815	CMW23642	Cluster 2	C. manginecans	Pakistan	Multan	M. indica	Stem	Fourie et al 2016b,c	447	438	206	221	243	250	294	322	346	418	284	160	403	223	304	333	b	b	b	b	b	b	b	b	b	b	b	b	b	b	b	b
816	CMW23643	Cluster 2	C. manginecans	Pakistan	Multan	M. indica	Stem	Fourie et al 2016b,c	447	438	206	221	243	250	294	322	346	418	284	160	403	223	304	333	b	b	b	b	b	b	b	b	b	b	b	b	b	b	b	b
817	CMW13030d	Cluster 1	C. eucalypticola	South Africa		Eucalyptus sp.	Stem	This study (I & T SSR markers)a & Lui et. al.. 2021b	452	447	201	218	249	250	300	325	349	412	291	157	397	-	328	211	b	b	b	b	b	b	b	b	b	b	b	b	b	b	b	b
818	CMW15062	Cluster 1	C. eucalypticola	South Africa		Eucalyptus sp.	Stem	This study (I & T SSR markers)a & Lui et. al.. 2021b	452	447	201	218	249	250	300	325	349	412	291	157	397	205	310	246	b	b	b	b	b	b	b	b	b	b	b	b	b	b	b	b
819	CMW10000	Cluster 1	C. eucalypticola	South Africa		Eucalyptus grandis	Stem	This study (I & T SSR markers)a & Lui et. al.. 2021b	450	447	201	218	252	250	300	325	349	412	291	157	397	205	316	211	b	b	b	b	b	b	b	b	b	b	b	b	b	b	b	b
820	CMW12277	Cluster 1	C. eucalypticola	South Africa		E. grandis	Stem	This study (I & T SSR markers)a & Lui et. al.. 2021b	450	447	201	218	252	250	300	325	349	412	291	157	397	175	316	211	b	b	b	b	b	b	b	b	b	b	b	b	b	b	b	b
821	CMW12666	Cluster 1	C. eucalypticola	South Africa		E. grandis	Stem	This study (I & T SSR markers)a & Lui et. al.. 2021b	450	447	201	218	252	250	300	325	349	412	291	157	397	205	316	211	b	b	b	b	b	b	b	b	b	b	b	b	b	b	b	b
822	CMW13019	Cluster 1	C. eucalypticola	South Africa		Eucalyptus sp.	Stem	This study (I & T SSR markers)a & Lui et. al.. 2021b	450	447	201	218	252	250	300	325	349	412	291	157	397	205	316	246	b	b	b	b	b	b	b	b	b	b	b	b	b	b	b	b
823	CMW13022	Cluster 1	C. eucalypticola	South Africa		Eucalyptus sp.	Stem	This study (I & T SSR markers)a & Lui et. al.. 2021b	450	447	201	218	252	250	300	325	349	412	291	157	397	205	316	246	b	b	b	b	b	b	b	b	b	b	b	b	b	b	b	b
824	CMW13023	Cluster 1	C. eucalypticola	South Africa		Eucalyptus sp.	Stem	This study (I & T SSR markers)a & Lui et. al.. 2021b	450	447	201	218	252	250	300	325	349	412	291	157	397	205	316	211	b	b	b	b	b	b	b	b	b	b	b	b	b	b	b	b
825	CMW13027	Cluster 1	C. eucalypticola	South Africa		Eucalyptus sp.	Stem	This study (I & T SSR markers)a & Lui et. al.. 2021b	450	447	201	218	252	250	300	325	349	412	291	157	397	205	316	211	b	b	b	b	b	b	b	b	b	b	b	b	b	b	b	b
826	CMW13028	Cluster 1	C. eucalypticola	South Africa		Eucalyptus sp.	Stem	This study (I & T SSR markers)a & Lui et. al.. 2021b	450	447	201	218	252	250	300	325	349	412	291	157	397	205	316	211	b	b	b	b	b	b	b	b	b	b	b	b	b	b	b	b
827	CMW13041	Cluster 1	C. eucalypticola	South Africa		Eucalyptus sp.	Stem	This study (I & T SSR markers)a & Lui et. al.. 2021b	450	447	201	218	252	250	300	325	349	412	291	157	397	175	316	220	b	b	b	b	b	b	b	b	b	b	b	b	b	b	b	b
828	CMW15061	Cluster 1	C. eucalypticola	South Africa		E. grandis	Stem	This study (I & T SSR markers)a & Lui et. al.. 2021b	450	447	201	218	252	250	300	325	349	412	291	157	397	205	310	246	b	b	b	b	b	b	b	b	b	b	b	b	b	b	b	b
829	CMW12276	Cluster 1	C. eucalypticola	South Africa		E. grandis	Stem	This study (I & T SSR markers)a & Lui et. al.. 2021b	452	447	201	218	252	250	300	325	349	412	291	157	397	205	316	237	b	b	b	b	b	b	b	b	b	b	b	b	b	b	b	b
830	CMW11700	Cluster 1	C. eucalypticola	South Africa		E. grandis	Stem	This study (I & T SSR markers)a & Lui et. al.. 2021b	450	447	198	218	249	250	300	325	349	412	291	157	397	205	310	211	b	b	b	b	b	b	b	b	b	b	b	b	b	b	b	b
831	CMW15053	Cluster 1	C. eucalypticola	South Africa		E. grandis	Stem	This study (I & T SSR markers)a & Lui et. al.. 2021b	450	447	198	218	249	250	300	325	349	412	291	157	397	205	316	211	b	b	b	b	b	b	b	b	b	b	b	b	b	b	b	b
832	CMW15055	Cluster 1	C. eucalypticola	South Africa		E. grandis	Stem	This study (I & T SSR markers)a & Lui et. al.. 2021b	450	447	198	218	252	250	300	325	349	412	291	157	397	205	310	237	b	b	b	b	b	b	b	b	b	b	b	b	b	b	b	b
833	CMW15058	Cluster 1	C. eucalypticola	South Africa		E. grandis	Stem	This study (I & T SSR markers)a & Lui et. al.. 2021b	450	447	198	218	252	250	300	325	349	412	291	157	397	205	316	237	b	b	b	b	b	b	b	b	b	b	b	b	b	b	b	b
834	CMW12664	Cluster 1	C. eucalypticola	South Africa		E. grandis	Stem	This study (I & T SSR markers)a & Lui et. al.. 2021b	450	450	198	218	252	250	300	325	349	412	291	157	397	205	316	211	b	b	b	b	b	b	b	b	b	b	b	b	b	b	b	b
835	CMW12665	Cluster 1	C. eucalypticola	South Africa		E. grandis	Stem	This study (I & T SSR markers)a & Lui et. al.. 2021b	450	450	198	218	252	250	300	325	349	412	291	157	397	205	316	211	b	b	b	b	b	b	b	b	b	b	b	b	b	b	b	b
836	CMW15070	Cluster 1	C. eucalypticola	South Africa		E. grandis	Stem	This study (I & T SSR markers)a & Lui et. al.. 2021b	452	453	198	218	252	250	300	325	349	412	291	157	397	205	310	211	b	b	b	b	b	b	b	b	b	b	b	b	b	b	b	b
837	CMW52235	Cluster 1	C. eucalypticola	South Africa	Terranera Block C, Richardsbay, Sappi	Eucalyptus GU hybrid	Stem	This study (I & T SSR markers)a & Hlongwane 2021b	450	447	198	218	252	250	300	325	349	412	291	157	397	175	316	211	b	b	b	b	b	b	b	b	b	b	b	b	b	b	b	b
838	CMW52231	Cluster 1	C. eucalypticola	South Africa	Terranera Block C, Richardsbay, Sappi	Eucalyptus GU hybrid	Soil	This study (I & T SSR markers)a & Hlongwane 2021b	450	447	198	218	252	250	297	325	349	412	291	157	397	175	316	237	b	b	b	b	b	b	b	b	b	b	b	b	b	b	b	b
839	CMW52218	Cluster 1	C. eucalypticola	South Africa	Terranera Block C, Richardsbay, Sappi	Eucalyptus GU hybrid	Root	This study (I & T SSR markers)a & Hlongwane 2021b	450	447	201	218	252	250	300	325	349	412	291	157	397	175	316	211	b	b	b	b	b	b	b	b	b	b	b	b	b	b	b	b
840	CMW52224	Cluster 1	C. eucalypticola	South Africa	Terranera Block C, Richardsbay, Sappi	Eucalyptus GU hybrid	Stem	This study (I & T SSR markers)a & Hlongwane 2021b	450	450	198	218	252	250	303	325	349	412	291	157	397	175	310	237	b	b	b	b	b	b	b	b	b	b	b	b	b	b	b	b
841	CMW55171	Cluster 1	C. eucalypticola	South Africa	Terranera Block C, Richardsbay, Sappi	Eucalyptus GU hybrid	Soil	This study (I & T SSR markers)a & Hlongwane 2021b	452	447	201	218	249	250	303	325	349	412	291	157	400	20 5	316	211	b	b	b	b	b	b	b	b	b	b	b	b	b	b	b	b
842	CMW52217	Cluster 1	C. eucalypticola	South Africa	Terranera Block C, Richardsbay, Sappi	Eucalyptus GU hybrid	Root	This study (I & T SSR markers)a & Hlongwane 2021b	450	447	201	218	252	250	300	325	349	412	291	157	397	20 5	316	211	b	b	b	b	b	b	b	b	b	b	b	b	b	b	b	b
843	CMW52236	Cluster 1	C. eucalypticola	South Africa	Terranera Block C, Richardsbay, Sappi	Eucalyptus GU hybrid	Stem	This study (I & T SSR markers)a & Hlongwane 2021b	450	450	198	218	252	250	300	325	349	412	291	157	397	175	310	211	b	b	b	b	b	b	b	b	b	b	b	b	b	b	b	b
844	CMW52222	Cluster 1	C. eucalypticola	South Africa	Terranera Block C, Richardsbay, Sappi	Eucalyptus GU hybrid	Root	This study (I & T SSR markers)a & Hlongwane 2021b	450	447	198	218	252	250	297	325	349	412	291	157	397	20 5	316	237	b	b	b	b	b	b	b	b	b	b	b	b	b	b	b	b
845	CMW52228	Cluster 1	C. eucalypticola	South Africa	Terranera Block C, Richardsbay, Sappi	Eucalyptus GU hybrid	Stem	This study (I & T SSR markers)a & Hlongwane 2021b	452	447	201	218	249	250	303	325	349	412	291	157	397	20 5	316	211	b	b	b	b	b	b	b	b	b	b	b	b	b	b	b	b
846	CMW52214	Cluster 1	C. eucalypticola	South Africa	Terranera Block C, Richardsbay, Sappi	Eucalyptus GU hybrid	Root	This study (I & T SSR markers)a & Hlongwane 2021b	450	447	201	218	252	250	300	325	349	412	291	157	397	175	316	201	b	b	b	b	b	b	b	b	b	b	b	b	b	b	b	b
847	CMW52318a	Cluster 1	C. eucalypticola	South Africa	Terranera Block C, Richardsbay, Sappi	Eucalyptus GU hybrid	Soil	This study (I & T SSR markers)a & Hlongwane 2021b	450	447	201	218	249	250	300	325	349	412	291	157	397	175	310	237	b	b	b	b	b	b	b	b	b	b	b	b	b	b	b	b
848	CMW52220	Cluster 1	C. eucalypticola	South Africa	Terranera Block C, Richardsbay, Sappi	Eucalyptus GU hybrid	Root	This study (I & T SSR markers)a & Hlongwane 2021b	450	447	201	218	252	250	300	325	349	412	291	157	397	175	316	211	b	b	b	b	b	b	b	b	b	b	b	b	b	b	b	b
849	CMW52552	Cluster 1	C. eucalypticola	South Africa	Terranera Block C, Richardsbay, Sappi	Eucalyptus GU hybrid	Soil	This study (I & T SSR markers)a & Hlongwane 2021b	450	447	198	218	252	250	297	325	349	412	291	157	397	20 5	316	237	b	b	b	b	b	b	b	b	b	b	b	b	b	b	b	b
850	CMW52230	Cluster 1	C. eucalypticola	South Africa	Terranera Block C, Richardsbay, Sappi	Eucalyptus GU hybrid	Soil	This study (I & T SSR markers)a & Hlongwane 2021b	450	447	198	218	252	250	297	325	349	412	291	157	397	20 5	316	237	b	b	b	b	b	b	b	b	b	b	b	b	b	b	b	b
851	CMW52229	Cluster 1	C. eucalypticola	South Africa	Terranera Block C, Richardsbay, Sappi	Eucalyptus GU hybrid	Soil	This study (I & T SSR markers)a & Hlongwane 2021b	450	453	198	218	252	250	297	325	349	412	291	157	397	175	316	237	b	b	b	b	b	b	b	b	b	b	b	b	b	b	b	b
852	CMW52304	Cluster 1	C. eucalypticola	South Africa	Terranera Block C, Richardsbay, Sappi	Eucalyptus GU hybrid	Soil	This study (I & T SSR markers)a & Hlongwane 2021b	450	450	201	218	252	250	303	325	349	412	291	157	397	175	310	211	b	b	b	b	b	b	b	b	b	b	b	b	b	b	b	b
853	CMW52249	Cluster 1	C. eucalypticola	South Africa	Terranera Block C, Richardsbay, Sappi	Eucalyptus GU hybrid	Soil	This study (I & T SSR markers)a & Hlongwane 2021b	452	453	198	218	252	250	300	325	349	412	291	157	397	175	316	211	b	b	b	b	b	b	b	b	b	b	b	b	b	b	b	b
854	CMW52260d	Cluster 1	C. eucalypticola	South Africa	Terranera Block C, Richardsbay, Sappi	Eucalyptus GU hybrid	Soil	This study (I & T SSR markers)a & Hlongwane 2021b	450	447	201	218	252	250	300	325	349	412	291	157	397	175	316	-	b	b	b	b	b	b	b	b	b	b	b	b	b	b	b	b
855	CMW52287	Cluster 1	C. eucalypticola	South Africa	Terranera Block C, Richardsbay, Sappi	Eucalyptus GU hybrid	Soil	This study (I & T SSR markers)a & Hlongwane 2021b	450	447	201	218	252	250	303	325	349	412	291	157	397	175	310	211	b	b	b	b	b	b	b	b	b	b	b	b	b	b	b	b
856	CMW52293	Cluster 1	C. eucalypticola	South Africa	Terranera Block C, Richardsbay, Sappi	Eucalyptus GU hybrid	Soil	This study (I & T SSR markers)a & Hlongwane 2021b	450	447	198	218	252	250	297	325	349	412	291	157	397	175	316	237	b	b	b	b	b	b	b	b	b	b	b	b	b	b	b	b
857	CMW52255	Cluster 1	C. eucalypticola	South Africa	Terranera Block C, Richardsbay, Sappi	Eucalyptus GU hybrid	Soil	This study (I & T SSR markers)a & Hlongwane 2021b	450	447	198	218	252	250	300	325	349	412	291	157	397	20 5	310	211	b	b	b	b	b	b	b	b	b	b	b	b	b	b	b	b
858	CMW52284	Cluster 1	C. eucalypticola	South Africa	Terranera Block C, Richardsbay, Sappi	Eucalyptus GU hybrid	Soil	This study (I & T SSR markers)a & Hlongwane 2021b	450	447	201	218	252	250	300	325	349	412	291	157	397	175	316	211	b	b	b	b	b	b	b	b	b	b	b	b	b	b	b	b
859	CMW52254	Cluster 1	C. eucalypticola	South Africa	Terranera Block C, Richardsbay, Sappi	Eucalyptus GU hybrid	Soil	This study (I & T SSR markers)a & Hlongwane 2021b	450	450	201	218	252	250	300	325	349	412	291	157	397	20 5	310	211	b	b	b	b	b	b	b	b	b	b	b	b	b	b	b	b
860	CMW52286	Cluster 1	C. eucalypticola	South Africa	Terranera Block C, Richardsbay, Sappi	Eucalyptus GU hybrid	Soil	This study (I & T SSR markers)a & Hlongwane 2021b	450	447	201	218	252	250	300	325	349	412	291	157	397	175	316	211	b	b	b	b	b	b	b	b	b	b	b	b	b	b	b	b
861	CMW52244	Cluster 1	C. eucalypticola	South Africa	Terranera Block C, Richardsbay, Sappi	Eucalyptus GU hybrid	Soil	This study (I & T SSR markers)a & Hlongwane 2021b	450	450	198	218	252	250	303	325	349	412	291	157	400	175	316	211	b	b	b	b	b	b	b	b	b	b	b	b	b	b	b	b
862	CMW52258d	Cluster 1	C. eucalypticola	South Africa	Terranera Block C, Richardsbay, Sappi	Eucalyptus GU hybrid	Soil	This study (I & T SSR markers)a & Hlongwane 2021b	450	450	201	218	252	250	303	325	349	412	291	157	397	175	310	-	b	b	b	b	b	b	b	b	b	b	b	b	b	b	b	b
863	CMW52297d	Cluster 1	C. eucalypticola	South Africa	Terranera Block C, Richardsbay, Sappi	Eucalyptus GU hybrid	Soil	This study (I & T SSR markers)a & Hlongwane 2021b	450	447	201	218	252	250	300	325	349	412	291	157	397	20 5	316	-	b	b	b	b	b	b	b	b	b	b	b	b	b	b	b	b
864	CMW52288	Cluster 1	C. eucalypticola	South Africa	Terranera Block C, Richardsbay, Sappi	Eucalyptus GU hybrid	Soil	This study (I & T SSR markers)a & Hlongwane 2021b	450	450	201	218	252	250	303	325	349	412	291	157	397	175	310	211	b	b	b	b	b	b	b	b	b	b	b	b	b	b	b	b
865	CMW52246	Cluster 1	C. eucalypticola	South Africa	Terranera Block C, Richardsbay, Sappi	Eucalyptus GU hybrid	Soil	This study (I & T SSR markers)a & Hlongwane 2021b	452	447	201	218	252	250	300	325	349	412	291	157	397	175	316	211	b	b	b	b	b	b	b	b	b	b	b	b	b	b	b	b
866	CMW52285	Cluster 1	C. eucalypticola	South Africa	Terranera Block C, Richardsbay, Sappi	Eucalyptus GU hybrid	Soil	This study (I & T SSR markers)a & Hlongwane 2021b	450	447	201	218	249	250	303	325	349	412	291	157	397	175	316	211	b	b	b	b	b	b	b	b	b	b	b	b	b	b	b	b
867	CMW52290	Cluster 1	C. eucalypticola	South Africa	Terranera Block C, Richardsbay, Sappi	Eucalyptus GU hybrid	Soil	This study (I & T SSR markers)a & Hlongwane 2021b	450	447	201	218	252	250	300	325	349	412	291	157	397	175	310	211	b	b	b	b	b	b	b	b	b	b	b	b	b	b	b	b
868	CMW52270	Cluster 1	C. eucalypticola	South Africa	Terranera Block C, Richardsbay, Sappi	Eucalyptus GU hybrid	Soil	This study (I & T SSR markers)a & Hlongwane 2021b	450	447	201	218	252	250	300	325	349	412	291	157	397	175	316	211	b	b	b	b	b	b	b	b	b	b	b	b	b	b	b	b
869	CMW52240	Cluster 1	C. eucalypticola	South Africa	Terranera Block C, Richardsbay, Sappi	Eucalyptus GU hybrid	Soil	This study (I & T SSR markers)a & Hlongwane 2021b	452	447	201	218	252	250	300	325	349	412	291	157	400	175	316	211	b	b	b	b	b	b	b	b	b	b	b	b	b	b	b	b
870	CMW52306	Cluster 1	C. eucalypticola	South Africa	Terranera Block C, Richardsbay, Sappi	Eucalyptus GU hybrid	Soil	This study (I & T SSR markers)a & Hlongwane 2021b	450	447	201	218	252	250	303	325	349	412	291	157	397	175	310	211	b	b	b	b	b	b	b	b	b	b	b	b	b	b	b	b
871	CMW52134	Cluster 1	C. eucalypticola	South Africa	Terranera Block C, Richardsbay, Sappi	Eucalyptus GU hybrid	Stem	This study (I & T SSR markers)a & Hlongwane 2021b	450	447	198	218	252	250	300	325	349	412	291	157	397	175	310	211	b	b	b	b	b	b	b	b	b	b	b	b	b	b	b	b
872	CMW52269	Cluster 1	C. eucalypticola	South Africa	Terranera Block C, Richardsbay, Sappi	Eucalyptus GU hybrid	Soil	This study (I & T SSR markers)a & Hlongwane 2021b	450	447	201	218	252	250	300	325	349	412	291	157	397	175	316	211	b	b	b	b	b	b	b	b	b	b	b	b	b	b	b	b
873	CMW52317	Cluster 1	C. eucalypticola	South Africa	Terranera Block C, Richardsbay, Sappi	Eucalyptus GU hybrid	Soil	This study (I & T SSR markers)a & Hlongwane 2021b	450	447	201	218	252	250	300	325	349	412	291	157	397	175	310	237	b	b	b	b	b	b	b	b	b	b	b	b	b	b	b	b
874	CMW52147	Cluster 1	C. eucalypticola	South Africa	Terranera Block C, Richardsbay, Sappi	Eucalyptus GU hybrid	Stem	This study (I & T SSR markers)a & Hlongwane 2021b	450	447	198	218	252	250	297	325	349	412	291	157	397	175	316	237	b	b	b	b	b	b	b	b	b	b	b	b	b	b	b	b
875	CMW52535	Cluster 1	C. eucalypticola	South Africa	Terranera Block C, Richardsbay, Sappi	Eucalyptus GU hybrid	Soil	This study (I & T SSR markers)a & Hlongwane 2021b	450	447	201	218	252	250	300	325	349	412	291	157	400	175	316	211	b	b	b	b	b	b	b	b	b	b	b	b	b	b	b	b
876	CMW52274	Cluster 1	C. eucalypticola	South Africa	Terranera Block C, Richardsbay, Sappi	Eucalyptus GU hybrid	Soil	This study (I & T SSR markers)a & Hlongwane 2021b	450	447	201	218	252	250	300	325	349	412	291	157	397	175	316	211	b	b	b	b	b	b	b	b	b	b	b	b	b	b	b	b
877	CMW52275	Cluster 1	C. eucalypticola	South Africa	Terranera Block C, Richardsbay, Sappi	Eucalyptus GU hybrid	Soil	This study (I & T SSR markers)a & Hlongwane 2021b	450	447	198	218	252	250	300	325	349	412	291	157	397	175	310	211	b	b	b	b	b	b	b	b	b	b	b	b	b	b	b	b
878	CMW52283	Cluster 1	C. eucalypticola	South Africa	Terranera Block C, Richardsbay, Sappi	Eucalyptus GU hybrid	Soil	This study (I & T SSR markers)a & Hlongwane 2021b	450	447	201	218	252	250	303	325	349	412	291	157	397	175	310	211	b	b	b	b	b	b	b	b	b	b	b	b	b	b	b	b
879	CMW52127	Cluster 1	C. eucalypticola	South Africa	Terranera Block C, Richardsbay, Sappi	Eucalyptus GU hybrid	Root	This study (I & T SSR markers)a & Hlongwane 2021b	450	447	201	218	252	250	300	325	349	412	291	157	400	172	316	237	b	b	b	b	b	b	b	b	b	b	b	b	b	b	b	b
880	CMW52550	Cluster 1	C. eucalypticola	South Africa	Terranera Block C, Richardsbay, Sappi	Eucalyptus GU hybrid	Soil	This study (I & T SSR markers)a & Hlongwane 2021b	450	447	201	218	249	250	300	325	349	412	291	157	397	175	310	237	b	b	b	b	b	b	b	b	b	b	b	b	b	b	b	b
881	CMW52252	Cluster 1	C. eucalypticola	South Africa	Terranera Block C, Richardsbay, Sappi	Eucalyptus GU hybrid	Soil	This study (I & T SSR markers)a & Hlongwane 2021b	452	447	201	218	252	250	300	325	349	412	291	157	397	175	316	211	b	b	b	b	b	b	b	b	b	b	b	b	b	b	b	b
882	CMW52314	Cluster 1	C. eucalypticola	South Africa	Terranera Block C, Richardsbay, Sappi	Eucalyptus GU hybrid	Soil	This study (I & T SSR markers)a & Hlongwane 2021b	450	447	201	218	252	250	300	325	349	412	291	157	397	175	310	237	b	b	b	b	b	b	b	b	b	b	b	b	b	b	b	b
883	CMW52268	Cluster 1	C. eucalypticola	South Africa	Terranera Block C, Richardsbay, Sappi	Eucalyptus GU hybrid	Soil	This study (I & T SSR markers)a & Hlongwane 2021b	450	447	198	218	252	250	300	325	349	412	291	157	397	175	316	211	b	b	b	b	b	b	b	b	b	b	b	b	b	b	b	b
884	CMW52273	Cluster 1	C. eucalypticola	South Africa	Terranera Block C, Richardsbay, Sappi	Eucalyptus GU hybrid	Soil	This study (I & T SSR markers)a & Hlongwane 2021b	450	447	198	218	252	250	300	325	349	412	291	157	397	175	310	220	b	b	b	b	b	b	b	b	b	b	b	b	b	b	b	b
885	CMW52300	Cluster 1	C. eucalypticola	South Africa	Terranera Block C, Richardsbay, Sappi	Eucalyptus GU hybrid	Stem	This study (I & T SSR markers)a & Hlongwane 2021b	452	447	201	218	252	250	300	325	349	412	291	157	397	175	316	211	b	b	b	b	b	b	b	b	b	b	b	b	b	b	b	b
886	CMW52282	Cluster 1	C. eucalypticola	South Africa	Terranera Block C, Richardsbay, Sappi	Eucalyptus GU hybrid	Soil	This study (I & T SSR markers)a & Hlongwane 2021b	452	447	198	218	252	250	300	325	349	412	291	157	397	175	310	211	b	b	b	b	b	b	b	b	b	b	b	b	b	b	b	b
887	CMW52146	Cluster 1	C. eucalypticola	South Africa	Terranera Block C, Richardsbay, Sappi	Eucalyptus GU hybrid	Root	This study (I & T SSR markers)a & Hlongwane 2021b	450	447	201	218	252	250	300	325	349	412	291	157	397	172	316	237	b	b	b	b	b	b	b	b	b	b	b	b	b	b	b	b
888	CMW52248	Cluster 1	C. eucalypticola	South Africa	Terranera Block C, Richardsbay, Sappi	Eucalyptus GU hybrid	Soil	This study (I & T SSR markers)a & Hlongwane 2021b	452	447	198	218	252	250	300	325	349	412	291	157	397	175	316	211	b	b	b	b	b	b	b	b	b	b	b	b	b	b	b	b
889	CMW52301	Cluster 1	C. eucalypticola	South Africa	Terranera Block C, Richardsbay, Sappi	Eucalyptus GU hybrid	Stem	This study (I & T SSR markers)a & Hlongwane 2021b	450	447	201	218	252	250	300	325	349	412	291	157	397	175	316	211	b	b	b	b	b	b	b	b	b	b	b	b	b	b	b	b
890	CMW52135	Cluster 1	C. eucalypticola	South Africa	Terranera Block C, Richardsbay, Sappi	Eucalyptus GU hybrid	Stem	This study (I & T SSR markers)a & Hlongwane 2021b	450	447	201	218	252	250	300	325	349	412	291	157	397	175	310	211	b	b	b	b	b	b	b	b	b	b	b	b	b	b	b	b
891	CMW52137	Cluster 1	C. eucalypticola	South Africa	Terranera Block C, Richardsbay, Sappi	Eucalyptus GU hybrid	Stem	This study (I & T SSR markers)a & Hlongwane 2021b	450	447	201	218	252	250	300	325	349	412	291	157	397	175	310	211	b	b	b	b	b	b	b	b	b	b	b	b	b	b	b	b
892	CMW52276	Cluster 1	C. eucalypticola	South Africa	Terranera Block C, Richardsbay, Sappi	Eucalyptus GU hybrid	Soil	This study (I & T SSR markers)a & Hlongwane 2021b	450	447	198	218	252	250	300	325	349	412	291	157	397	175	310	211	b	b	b	b	b	b	b	b	b	b	b	b	b	b	b	b
893	CMW52538	Cluster 1	C. eucalypticola	South Africa	Terranera Block C, Richardsbay, Sappi	Eucalyptus GU hybrid	Soil	This study (I & T SSR markers)a & Hlongwane 2021b	452	447	198	218	252	250	300	325	349	412	291	157	397	175	310	220	b	b	b	b	b	b	b	b	b	b	b	b	b	b	b	b
894	CMW52315	Cluster 1	C. eucalypticola	South Africa	Terranera Block C, Richardsbay, Sappi	Eucalyptus GU hybrid	Soil	This study (I & T SSR markers)a & Hlongwane 2021b	450	447	201	218	252	250	300	325	349	412	291	157	397	175	310	237	b	b	b	b	b	b	b	b	b	b	b	b	b	b	b	b
895	CMW52319	Cluster 1	C. eucalypticola	South Africa	Terranera Block C, Richardsbay, Sappi	Eucalyptus GU hybrid	Soil	This study (I & T SSR markers)a & Hlongwane 2021b	450	450	201	218	252	250	300	325	349	412	291	157	397	175	310	237	b	b	b	b	b	b	b	b	b	b	b	b	b	b	b	b
896	CMW52241	Cluster 1	C. eucalypticola	South Africa	Terranera Block C, Richardsbay, Sappi	Eucalyptus GU hybrid	Soil	This study (I & T SSR markers)a & Hlongwane 2021b	452	447	201	218	252	250	300	325	349	412	291	157	397	175	316	211	b	b	b	b	b	b	b	b	b	b	b	b	b	b	b	b
897	CMW52125	Cluster 1	C. eucalypticola	South Africa	Terranera Block C, Richardsbay, Sappi	Eucalyptus GU hybrid	Root	This study (I & T SSR markers)a & Hlongwane 2021b	450	447	201	218	252	250	300	325	349	412	291	157	397	175	310	237	b	b	b	b	b	b	b	b	b	b	b	b	b	b	b	b
898	CMW52311	Cluster 1	C. eucalypticola	South Africa	Terranera Block C, Richardsbay, Sappi	Eucalyptus GU hybrid	Soil	This study (I & T SSR markers)a & Hlongwane 2021b	450	447	201	218	252	250	303	325	349	412	291	157	397	175	310	211	b	b	b	b	b	b	b	b	b	b	b	b	b	b	b	b
899	CMW52140	Cluster 1	C. eucalypticola	South Africa	Terranera Block C, Richardsbay, Sappi	Eucalyptus GU hybrid	Stem	This study (I & T SSR markers)a & Hlongwane 2021b	450	450	198	218	252	250	300	325	349	412	291	157	397	175	310	211	b	b	b	b	b	b	b	b	b	b	b	b	b	b	b	b
900	CMW52316	Cluster 1	C. eucalypticola	South Africa	Terranera Block C, Richardsbay, Sappi	Eucalyptus GU hybrid	Soil	This study (I & T SSR markers)a & Hlongwane 2021b	450	450	201	218	252	250	300	325	349	412	291	157	397	175	310	237	b	b	b	b	b	b	b	b	b	b	b	b	b	b	b	b
901	CMW52280	Cluster 1	C. eucalypticola	South Africa	Terranera Block C, Richardsbay, Sappi	Eucalyptus GU hybrid	Soil	This study (I & T SSR markers)a & Hlongwane 2021b	450	450	198	218	252	250	300	325	349	412	291	157	397	175	310	201	b	b	b	b	b	b	b	b	b	b	b	b	b	b	b	b
902	CMW52132	Cluster 1	C. eucalypticola	South Africa	Terranera Block C, Richardsbay, Sappi	Eucalyptus GU hybrid	Stem	This study (I & T SSR markers)a & Hlongwane 2021b	450	450	201	218	252	250	303	325	349	412	291	157	397	175	310	211	b	b	b	b	b	b	b	b	b	b	b	b	b	b	b	b
903	CMW52318	Cluster 1	C. eucalypticola	South Africa	Terranera Block C, Richardsbay, Sappi	Eucalyptus GU hybrid	Soil	This study (I & T SSR markers)a & Hlongwane 2021b	450	450	201	218	252	250	300	325	349	412	291	157	397	175	310	211	b	b	b	b	b	b	b	b	b	b	b	b	b	b	b	b
904	CMW55175/51974	Cluster 1	C. eucalypticola	South Africa	Terranera Block C, Richardsbay, Sappi	Eucalyptus GU hybrid	Root	This study (I & T SSR markers)a & Hlongwane 2021b	450	447	201	218	252	250	300	325	349	412	291	157	397	175	316	211	b	b	b	b	b	b	b	b	b	b	b	b	b	b	b	b
905	CMW52539	Cluster 1	C. eucalypticola	South Africa	Terranera Block C, Richardsbay, Sappi	Eucalyptus GU hybrid	Soil	This study (I & T SSR markers)a & Hlongwane 2021b	450	450	201	218	252	250	300	325	349	412	291	157	397	175	310	211	b	b	b	b	b	b	b	b	b	b	b	b	b	b	b	b
906	CMW55183/51955	Cluster 1	C. eucalypticola	South Africa	Terranera Block C, Richardsbay, Sappi	Eucalyptus GU hybrid	Stem	This study (I & T SSR markers)a & Hlongwane 2021b	452	447	198	218	249	250	300	325	349	412	291	157	397	175	316	201	b	b	b	b	b	b	b	b	b	b	b	b	b	b	b	b
907	CMW55173/51967	Cluster 1	C. eucalypticola	South Africa	Terranera Block C, Richardsbay, Sappi	Eucalyptus GU hybrid	Stem	This study (I & T SSR markers)a & Hlongwane 2021b	450	450	198	218	249	250	300	325	349	412	291	157	397	175	310	211	b	b	b	b	b	b	b	b	b	b	b	b	b	b	b	b
908	CMW51956	Cluster 1	C. eucalypticola	South Africa	Terranera Block C, Richardsbay, Sappi	Eucalyptus GU hybrid	Stem	This study (I & T SSR markers)a & Hlongwane 2021b	450	450	201	218	252	250	303	325	349	412	291	157	397	175	310	211	b	b	b	b	b	b	b	b	b	b	b	b	b	b	b	b
909	CMW52545	Cluster 1	C. eucalypticola	South Africa	Terranera Block C, Richardsbay, Sappi	Eucalyptus GU hybrid	Stem	This study (I & T SSR markers)a & Hlongwane 2021b	450	450	201	218	252	250	300	325	349	412	291	157	397	175	316	211	b	b	b	b	b	b	b	b	b	b	b	b	b	b	b	b
910	CMW55182/51981	Cluster 1	C. eucalypticola	South Africa	Terranera Block C, Richardsbay, Sappi	Eucalyptus GU hybrid	Root	This study (I & T SSR markers)a & Hlongwane 2021b	450	450	201	218	252	250	300	325	349	412	291	157	397	175	316	211	b	b	b	b	b	b	b	b	b	b	b	b	b	b	b	b
911	CMW55192/51960	Cluster 1	C. eucalypticola	South Africa	Terranera Block C, Richardsbay, Sappi	Eucalyptus GU hybrid	Stem	This study (I & T SSR markers)a & Hlongwane 2021b	450	450	201	218	252	250	300	325	349	412	291	157	397	175	310	211	b	b	b	b	b	b	b	b	b	b	b	b	b	b	b	b
912	CMW51964	Cluster 1	C. eucalypticola	South Africa	Terranera Block C, Richardsbay, Sappi	Eucalyptus GU hybrid	Stem	This study (I & T SSR markers)a & Hlongwane 2021b	450	450	201	218	252	250	300	325	349	412	291	157	397	175	316	211	b	b	b	b	b	b	b	b	b	b	b	b	b	b	b	b
913	CMW52544	Cluster 1	C. eucalypticola	South Africa	Terranera Block C, Richardsbay, Sappi	Eucalyptus GU hybrid	Root	This study (I & T SSR markers)a & Hlongwane 2021b	450	450	198	218	252	250	303	325	349	412	291	157	397	175	310	211	b	b	b	b	b	b	b	b	b	b	b	b	b	b	b	b
914	CMW53156	Cluster 1	C. eucalypticola	South Africa	Terranera Block C, Richardsbay, Sappi	Eucalyptus GU hybrid	Stem	This study (I & T SSR markers)a & Hlongwane 2021b	450	450	201	218	252	250	300	325	349	412	291	157	397	175	316	201	b	b	b	b	b	b	b	b	b	b	b	b	b	b	b	b
915	CMW55179/51980	Cluster 1	C. eucalypticola	South Africa	Terranera Block C, Richardsbay, Sappi	Eucalyptus GU hybrid	Root	This study (I & T SSR markers)a & Hlongwane 2021b	452	447	198	218	252	250	300	325	349	412	291	157	397	175	310	220	b	b	b	b	b	b	b	b	b	b	b	b	b	b	b	b
916	CMW55172	Cluster 1	C. eucalypticola	South Africa	Terranera Block C, Richardsbay, Sappi	Eucalyptus GU hybrid	Root	This study (I & T SSR markers)a & Hlongwane 2021b	450	447	201	218	252	250	300	325	349	412	291	157	397	175	316	211	b	b	b	b	b	b	b	b	b	b	b	b	b	b	b	b
917	CMW55174	Cluster 1	C. eucalypticola	South Africa	Terranera Block C, Richardsbay, Sappi	Eucalyptus GU hybrid	Stem	This study (I & T SSR markers)a & Hlongwane 2021b	450	450	201	218	252	250	303	325	349	412	291	157	397	175	310	211	b	b	b	b	b	b	b	b	b	b	b	b	b	b	b	b
918	CMW55174/51965	Cluster 1	C. eucalypticola	South Africa	Terranera Block C, Richardsbay, Sappi	Eucalyptus GU hybrid	Stem	This study (I & T SSR markers)a & Hlongwane 2021b	450	450	201	218	252	250	300	325	349	412	291	157	397	175	310	211	b	b	b	b	b	b	b	b	b	b	b	b	b	b	b	b
919	CMW52548	Cluster 1	C. eucalypticola	South Africa	Terranera Block C, Richardsbay, Sappi	Eucalyptus GU hybrid	Stem	This study (I & T SSR markers)a & Hlongwane 2021b	450	450	198	218	252	250	300	325	349	412	291	157	397	175	310	211	b	b	b	b	b	b	b	b	b	b	b	b	b	b	b	b
920	CMW51952	Cluster 1	C. eucalypticola	South Africa	Terranera Block C, Richardsbay, Sappi	Eucalyptus GU hybrid	Stem	This study (I & T SSR markers)a & Hlongwane 2021b	450	447	201	218	252	250	300	325	349	412	291	157	397	172	316	237	b	b	b	b	b	b	b	b	b	b	b	b	b	b	b	b
921	CMW51986	Cluster 1	C. eucalypticola	South Africa	Terranera Block C, Richardsbay, Sappi	Eucalyptus GU hybrid	Stem	This study (I & T SSR markers)a & Hlongwane 2021b	450	450	201	218	252	250	303	325	349	412	291	157	397	175	310	193	b	b	b	b	b	b	b	b	b	b	b	b	b	b	b	b
922	CMW55176	Cluster 1	C. eucalypticola	South Africa	Terranera Block C, Richardsbay, Sappi	Eucalyptus GU hybrid	Stem	This study (I & T SSR markers)a & Hlongwane 2021b	452	453	201	218	252	250	300	325	349	412	291	157	397	175	310	211	b	b	b	b	b	b	b	b	b	b	b	b	b	b	b	b
923	CMW55197	Cluster 1	C. eucalypticola	South Africa	Terranera Block C, Richardsbay, Sappi	Eucalyptus GU hybrid	Stem	This study (I & T SSR markers)a & Hlongwane 2021b	450	450	201	218	252	250	300	325	349	412	291	157	397	175	310	211	b	b	b	b	b	b	b	b	b	b	b	b	b	b	b	b
924	CMW55185	Cluster 1	C. eucalypticola	South Africa	Terranera Block C, Richardsbay, Sappi	Eucalyptus GU hybrid	Stem	This study (I & T SSR markers)a & Hlongwane 2021b	450	447	201	218	252	250	300	325	349	412	291	157	397	175	316	211	b	b	b	b	b	b	b	b	b	b	b	b	b	b	b	b
925	CMW51959	Cluster 1	C. eucalypticola	South Africa	Terranera Block C, Richardsbay, Sappi	Eucalyptus GU hybrid	Stem	This study (I & T SSR markers)a & Hlongwane 2021b	450	450	201	218	252	250	300	325	349	412	291	157	397	175	316	211	b	b	b	b	b	b	b	b	b	b	b	b	b	b	b	b
926	CMW55194	Cluster 1	C. eucalypticola	South Africa	Terranera Block C, Richardsbay, Sappi	Eucalyptus GU hybrid	Stem	This study (I & T SSR markers)a & Hlongwane 2021b	452	453	201	218	252	250	300	325	349	412	291	157	397	175	310	211	b	b	b	b	b	b	b	b	b	b	b	b	b	b	b	b
927	CMW55191	Cluster 1	C. eucalypticola	South Africa	Terranera Block C, Richardsbay, Sappi	Eucalyptus GU hybrid	Stem	This study (I & T SSR markers)a & Hlongwane 2021b	450	447	201	218	252	250	300	325	349	412	291	157	397	175	316	211	b	b	b	b	b	b	b	b	b	b	b	b	b	b	b	b
928	CMW55184	Cluster 1	C. eucalypticola	South Africa	Terranera Block C, Richardsbay, Sappi	Eucalyptus GU hybrid	Stem	This study (I & T SSR markers)a & Hlongwane 2021b	450	450	201	218	252	250	300	325	349	412	291	157	397	175	316	211	b	b	b	b	b	b	b	b	b	b	b	b	b	b	b	b
929	CMW55187	Cluster 1	C. eucalypticola	South Africa	Terranera Block C, Richardsbay, Sappi	Eucalyptus GU hybrid	Stem	This study (I & T SSR markers)a & Hlongwane 2021b	450	447	201	218	252	250	300	325	349	412	291	157	397	172	316	237	b	b	b	b	b	b	b	b	b	b	b	b	b	b	b	b
930	CMW55199	Cluster 1	C. eucalypticola	South Africa	Terranera Block C, Richardsbay, Sappi	Eucalyptus GU hybrid	Stem	This study (I & T SSR markers)a & Hlongwane 2021b	450	450	201	218	249	250	300	325	349	412	291	157	397	175	310	211	b	b	b	b	b	b	b	b	b	b	b	b	b	b	b	b
931	CMW51950	Cluster 1	C. eucalypticola	South Africa	Terranera Block C, Richardsbay, Sappi	Eucalyptus GU hybrid	Stem	This study (I & T SSR markers)a & Hlongwane 2021b	452	447	198	218	252	250	300	325	349	412	291	157	397	175	316	211	b	b	b	b	b	b	b	b	b	b	b	b	b	b	b	b
932	CMW55180	Cluster 1	C. eucalypticola	South Africa	Terranera Block C, Richardsbay, Sappi	Eucalyptus GU hybrid	Stem	This study (I & T SSR markers)a & Hlongwane 2021b	450	447	203	218	252	250	300	325	349	412	291	157	397	175	316	237	b	b	b	b	b	b	b	b	b	b	b	b	b	b	b	b
933	CMW51970	Cluster 1	C. eucalypticola	South Africa	Terranera Block C, Richardsbay, Sappi	Eucalyptus GU hybrid	Root	This study (I & T SSR markers)a & Hlongwane 2021b	452	450	201	218	252	250	300	325	349	412	291	157	397	175	310	193	b	b	b	b	b	b	b	b	b	b	b	b	b	b	b	b
934	CMW51989	Cluster 1	C. eucalypticola	South Africa	Terranera Block C, Richardsbay, Sappi	Eucalyptus GU hybrid	Stem	This study (I & T SSR markers)a & Hlongwane 2021b	450	447	201	218	252	250	300	325	349	412	291	157	397	175	316	211	b	b	b	b	b	b	b	b	b	b	b	b	b	b	b	b
935	CMW52307	Cluster 1	C. eucalypticola	South Africa	Terranera Block C, Richardsbay, Sappi	Eucalyptus GU hybrid	Soil	This study (I & T SSR markers)a & Hlongwane 2021b	450	450	201	218	252	250	303	325	349	412	291	157	397	175	310	211	b	b	b	b	b	b	b	b	b	b	b	b	b	b	b	b
936	CMW51963	Cluster 1	C. eucalypticola	South Africa	Terranera Block C, Richardsbay, Sappi	Eucalyptus GU hybrid	Stem	This study (I & T SSR markers)a & Hlongwane 2021b	450	450	201	218	252	250	300	325	349	412	291	157	397	175	316	211	b	b	b	b	b	b	b	b	b	b	b	b	b	b	b	b
937	CMW51979	Cluster 1	C. eucalypticola	South Africa	Terranera Block C, Richardsbay, Sappi	Eucalyptus GU hybrid	Root	This study (I & T SSR markers)a & Hlongwane 2021b	452	447	198	218	252	250	300	325	349	412	291	157	397	175	310	220	b	b	b	b	b	b	b	b	b	b	b	b	b	b	b	b
938	CMW51969	Cluster 1	C. eucalypticola	South Africa	Terranera Block C, Richardsbay, Sappi	Eucalyptus GU hybrid	Stem	This study (I & T SSR markers)a & Hlongwane 2021b	450	447	201	218	252	250	300	325	349	412	291	157	397	175	316	211	b	b	b	b	b	b	b	b	b	b	b	b	b	b	b	b
939	CMW52543	Cluster 1	C. eucalypticola	South Africa	Terranera Block C, Richardsbay, Sappi	Eucalyptus GU hybrid	Stem	This study (I & T SSR markers)a & Hlongwane 2021b	450	447	201	218	252	250	300	325	349	412	291	157	397	175	316	211	b	b	b	b	b	b	b	b	b	b	b	b	b	b	b	b
940	CMW55929	Cluster 1	C. eucalypticola	South Africa	Terranera Block C, Richardsbay, Sappi	Eucalyptus GU hybrid	Stem	This study (I & T SSR markers)a & Hlongwane 2021b	450	450	198	218	252	250	300	325	349	412	291	157	397	175	316	211	b	b	b	b	b	b	b	b	b	b	b	b	b	b	b	b
941	CMW55196	Cluster 1	C. eucalypticola	South Africa	Terranera Block C, Richardsbay, Sappi	Eucalyptus GU hybrid	Root	This study (I & T SSR markers)a & Hlongwane 2021b	450	447	201	218	252	250	300	325	349	412	291	157	397	175	316	211	b	b	b	b	b	b	b	b	b	b	b	b	b	b	b	b
942	CMW52546	Cluster 1	C. eucalypticola	South Africa	Terranera Block C, Richardsbay, Sappi	Eucalyptus GU hybrid	Stem	This study (I & T SSR markers)a & Hlongwane 2021b	450	447	201	218	249	250	300	325	349	412	291	157	397	175	316	211	b	b	b	b	b	b	b	b	b	b	b	b	b	b	b	b
943	CMW52278	Cluster 1	C. eucalypticola	South Africa	Terranera Block C, Richardsbay, Sappi	Eucalyptus GU hybrid	Soil	This study (I & T SSR markers)a & Hlongwane 2021b	450	450	198	218	252	250	300	325	349	412	291	157	397	175	310	211	b	b	b	b	b	b	b	b	b	b	b	b	b	b	b	b
944	CMW55193	Cluster 1	C. eucalypticola	South Africa	Terranera Block C, Richardsbay, Sappi	Eucalyptus GU hybrid	Stem	This study (I & T SSR markers)a & Hlongwane 2021b	450	450	201	218	252	250	300	325	349	412	291	157	397	175	316	211	b	b	b	b	b	b	b	b	b	b	b	b	b	b	b	b
945	CMW55177	Cluster 1	C. eucalypticola	South Africa	Terranera Block C, Richardsbay, Sappi	Eucalyptus GU hybrid	Stem	This study (I & T SSR markers)a & Hlongwane 2021b	450	447	201	218	252	250	300	325	349	412	291	157	397	172	316	237	b	b	b	b	b	b	b	b	b	b	b	b	b	b	b	b
946	CMW52547	Cluster 1	C. eucalypticola	South Africa	Terranera Block C, Richardsbay, Sappi	Eucalyptus GU hybrid	Soil	This study (I & T SSR markers)a & Hlongwane 2021b	450	447	198	218	252	250	300	325	349	412	291	157	397	175	310	211	b	b	b	b	b	b	b	b	b	b	b	b	b	b	b	b
947	CMW52542	Cluster 1	C. eucalypticola	South Africa	Terranera Block C, Richardsbay, Sappi	Eucalyptus GU hybrid	Stem	This study (I & T SSR markers)a & Hlongwane 2021b	450	447	201	218	252	250	300	325	349	412	291	157	397	175	316	211	b	b	b	b	b	b	b	b	b	b	b	b	b	b	b	b
948	CMW55198	Cluster 1	C. eucalypticola	South Africa	Terranera Block C, Richardsbay, Sappi	Eucalyptus GU hybrid	Stem	This study (I & T SSR markers)a & Hlongwane 2021b	450	450	201	218	252	250	300	325	349	412	291	157	397	175	310	211	b	b	b	b	b	b	b	b	b	b	b	b	b	b	b	b
949	CMW55181	Cluster 1	C. eucalypticola	South Africa	Terranera Block C, Richardsbay, Sappi	Eucalyptus GU hybrid	Stem	This study (I & T SSR markers)a & Hlongwane 2021b	452	447	198	218	252	250	300	325	349	412	291	157	397	175	316	211	b	b	b	b	b	b	b	b	b	b	b	b	b	b	b	b
950	CMW52549	Cluster 1	C. eucalypticola	South Africa	Terranera Block C, Richardsbay, Sappi	Eucalyptus GU hybrid	Soil	This study (I & T SSR markers)a & Hlongwane 2021b	450	450	201	218	252	250	300	325	349	412	291	157	397	175	310	237	b	b	b	b	b	b	b	b	b	b	b	b	b	b	b	b
951	CMW51985	Cluster 1	C. eucalypticola	South Africa	Terranera Block C, Richardsbay, Sappi	Eucalyptus GU hybrid	Root	This study (I & T SSR markers)a & Hlongwane 2021b	452	447	201	218	252	250	303	325	349	412	291	157	397	175	316	211	b	b	b	b	b	b	b	b	b	b	b	b	b	b	b	b
952	CMW55195	Cluster 1	C. eucalypticola	South Africa	Terranera Block C, Richardsbay, Sappi	Eucalyptus GU hybrid	Stem	This study (I & T SSR markers)a & Hlongwane 2021b	450	450	201	218	252	250	300	325	349	412	291	157	397	172	316	237	b	b	b	b	b	b	b	b	b	b	b	b	b	b	b	b
953	CMW55178	Cluster 1	C. eucalypticola	South Africa	Terranera Block C, Richardsbay, Sappi	Eucalyptus GU hybrid	Root	This study (I & T SSR markers)a & Hlongwane 2021b	452	450	201	218	252	250	303	325	349	412	291	157	397	175	310	193	b	b	b	b	b	b	b	b	b	b	b	b	b	b	b	b
954	CMW55186	Cluster 1	C. eucalypticola	South Africa	Terranera Block C, Richardsbay, Sappi	Eucalyptus GU hybrid	Stem	This study (I & T SSR markers)a & Hlongwane 2021b	450	447	201	218	252	250	303	325	349	412	291	157	397	175	310	211	b	b	b	b	b	b	b	b	b	b	b	b	b	b	b	b
955	CMW52571	Cluster 1	C. eucalypticola	South Africa	Terranera Block C, Richardsbay, Sappi	Eucalyptus GU hybrid	Soil	This study (I & T SSR markers)a & Hlongwane 2021b	450	450	201	218	252	250	300	325	349	412	291	157	397	175	310	211	b	b	b	b	b	b	b	b	b	b	b	b	b	b	b	b
956	CMW52559	Cluster 1	C. eucalypticola	South Africa	Terranera Block C, Richardsbay, Sappi	Eucalyptus GU hybrid	Soil	This study (I & T SSR markers)a & Hlongwane 2021b	450	447	201	218	252	250	303	325	349	412	291	157	397	175	310	211	b	b	b	b	b	b	b	b	b	b	b	b	b	b	b	b
957	CMW52572	Cluster 1	C. eucalypticola	South Africa	Terranera Block C, Richardsbay, Sappi	Eucalyptus GU hybrid	Soil	This study (I & T SSR markers)a & Hlongwane 2021b	450	447	201	218	252	250	303	325	349	412	291	157	397	175	310	211	b	b	b	b	b	b	b	b	b	b	b	b	b	b	b	b
958	CMW52570	Cluster 1	C. eucalypticola	South Africa	Terranera Block C, Richardsbay, Sappi	Eucalyptus GU hybrid	Soil	This study (I & T SSR markers)a & Hlongwane 2021b	450	450	203	218	252	250	300	325	349	412	291	157	397	175	310	211	b	b	b	b	b	b	b	b	b	b	b	b	b	b	b	b
959	CMW52239	Cluster 1	C. eucalypticola	South Africa	Terranera Block C, Richardsbay, Sappi	Eucalyptus GU hybrid	Root	This study (I & T SSR markers)a & Hlongwane 2021b	450	450	201	218	252	250	303	325	349	412	291	157	397	175	310	211	b	b	b	b	b	b	b	b	b	b	b	b	b	b	b	b
960	CMW52555	Cluster 1	C. eucalypticola	South Africa	Terranera Block C, Richardsbay, Sappi	Eucalyptus GU hybrid	Soil	This study (I & T SSR markers)a & Hlongwane 2021b	450	450	203	218	252	250	300	325	349	412	291	157	397	175	310	211	b	b	b	b	b	b	b	b	b	b	b	b	b	b	b	b
961	CMW52556	Cluster 1	C. eucalypticola	South Africa	Terranera Block C, Richardsbay, Sappi	Eucalyptus GU hybrid	Soil	This study (I & T SSR markers)a & Hlongwane 2021b	452	447	198	218	252	250	300	325	349	412	291	157	397	175	316	211	b	b	b	b	b	b	b	b	b	b	b	b	b	b	b	b
962	CMW52564	Cluster 1	C. eucalypticola	South Africa	Terranera Block C, Richardsbay, Sappi	Eucalyptus GU hybrid	Soil	This study (I & T SSR markers)a & Hlongwane 2021b	450	450	201	218	252	250	300	325	349	412	291	157	397	175	310	211	b	b	b	b	b	b	b	b	b	b	b	b	b	b	b	b
963	CMW52567	Cluster 1	C. eucalypticola	South Africa	Terranera Block C, Richardsbay, Sappi	Eucalyptus GU hybrid	Soil	This study (I & T SSR markers)a & Hlongwane 2021b	450	450	201	218	252	250	300	325	349	412	291	157	397	175	310	211	b	b	b	b	b	b	b	b	b	b	b	b	b	b	b	b
964	CMW52558	Cluster 1	C. eucalypticola	South Africa	Terranera Block C, Richardsbay, Sappi	Eucalyptus GU hybrid	Soil	This study (I & T SSR markers)a & Hlongwane 2021b	450	447	201	218	252	250	303	325	349	412	291	157	400	175	310	211	b	b	b	b	b	b	b	b	b	b	b	b	b	b	b	b
965	CMW52561	Cluster 1	C. eucalypticola	South Africa	Terranera Block C, Richardsbay, Sappi	Eucalyptus GU hybrid	Soil	This study (I & T SSR markers)a & Hlongwane 2021b	450	450	201	218	252	250	300	325	349	412	291	157	400	175	310	211	b	b	b	b	b	b	b	b	b	b	b	b	b	b	b	b
966	CMW52569	Cluster 1	C. eucalypticola	South Africa	Terranera Block C, Richardsbay, Sappi	Eucalyptus GU hybrid	Soil	This study (I & T SSR markers)a & Hlongwane 2021b	450	447	201	218	252	250	303	325	349	412	291	157	397	175	310	211	b	b	b	b	b	b	b	b	b	b	b	b	b	b	b	b
967	CMW52557	Cluster 1	C. eucalypticola	South Africa	Terranera Block C, Richardsbay, Sappi	Eucalyptus GU hybrid	Soil	This study (I & T SSR markers)a & Hlongwane 2021b	450	450	203	218	252	250	300	325	349	412	291	157	397	175	310	211	b	b	b	b	b	b	b	b	b	b	b	b	b	b	b	b
968	CMW52568	Cluster 1	C. eucalypticola	South Africa	Terranera Block C, Richardsbay, Sappi	Eucalyptus GU hybrid	Soil	This study (I & T SSR markers)a & Hlongwane 2021b	450	450	203	218	252	250	300	325	349	412	291	157	400	205	310	211	b	b	b	b	b	b	b	b	b	b	b	b	b	b	b	b
969	CMW52565	Cluster 1	C. eucalypticola	South Africa	Terranera Block C, Richardsbay, Sappi	Eucalyptus GU hybrid	Soil	This study (I & T SSR markers)a & Hlongwane 2021b	450	447	201	218	252	250	300	325	349	412	291	157	397	175	310	211	b	b	b	b	b	b	b	b	b	b	b	b	b	b	b	b
970	CMW52566	Cluster 1	C. eucalypticola	South Africa	Terranera Block C, Richardsbay, Sappi	Eucalyptus GU hybrid	Soil	This study (I & T SSR markers)a & Hlongwane 2021b	450	450	201	218	252	250	300	325	349	412	291	157	400	175	310	211	b	b	b	b	b	b	b	b	b	b	b	b	b	b	b	b
971	CMW55189	Cluster 1	C. eucalypticola	South Africa	Terranera Block C, Richardsbay, Sappi	Eucalyptus GU hybrid	Soil	This study (I & T SSR markers)a & Hlongwane 2021b	450	447	201	218	252	250	303	325	349	412	291	157	400	175	310	211	b	b	b	b	b	b	b	b	b	b	b	b	b	b	b	b
972	CMW52553	Cluster 1	C. eucalypticola	South Africa	Terranera Block C, Richardsbay, Sappi	Eucalyptus GU hybrid	Soil	This study (I & T SSR markers)a & Hlongwane 2021b	450	450	201	218	252	250	300	325	349	412	291	157	397	175	310	211	b	b	b	b	b	b	b	b	b	b	b	b	b	b	b	b
973	CMW52560	Cluster 1	C. eucalypticola	South Africa	Terranera Block C, Richardsbay, Sappi	Eucalyptus GU hybrid	Soil	This study (I & T SSR markers)a & Hlongwane 2021b	450	450	201	218	252	250	303	325	349	412	291	157	397	175	310	211	b	b	b	b	b	b	b	b	b	b	b	b	b	b	b	b
974	CMW52148	Cluster 1	C. eucalypticola	South Africa	Terranera Block C, Richardsbay, Sappi	Eucalyptus GU hybrid	Stem	This study (I & T SSR markers)a & Hlongwane 2021b	450	447	201	218	252	250	300	325	349	412	291	157	397	175	316	211	b	b	b	b	b	b	b	b	b	b	b	b	b	b	b	b
975	CMW52972	Cluster 1	C. eucalypticola	South Africa	Terranera Block C, Richardsbay, Sappi	Eucalyptus GU hybrid	Soil	This study (I & T SSR markers)a & Hlongwane 2021b	450	450	201	218	252	250	300	325	349	412	291	157	397	175	310	211	b	b	b	b	b	b	b	b	b	b	b	b	b	b	b	b
976	CMW52974	Cluster 1	C. eucalypticola	South Africa	Terranera Block C, Richardsbay, Sappi	Eucalyptus GU hybrid	Soil	This study (I & T SSR markers)a & Hlongwane 2021b	450	450	201	218	252	250	300	325	349	412	291	157	397	175	310	211	b	b	b	b	b	b	b	b	b	b	b	b	b	b	b	b
977	CMW52563	Cluster 1	C. eucalypticola	South Africa	Terranera Block C, Richardsbay, Sappi	Eucalyptus GU hybrid	Soil	This study (I & T SSR markers)a & Hlongwane 2021b	450	447	201	218	252	250	303	325	349	412	291	157	397	175	310	211	b	b	b	b	b	b	b	b	b	b	b	b	b	b	b	b
978	CMW52970	Cluster 1	C. eucalypticola	South Africa	Terranera Block C, Richardsbay, Sappi	Eucalyptus GU hybrid	Soil	This study (I & T SSR markers)a & Hlongwane 2021b	450	450	198	218	252	250	300	325	349	412	291	157	400	175	316	211	b	b	b	b	b	b	b	b	b	b	b	b	b	b	b	b
979	CMW52968	Cluster 1	C. eucalypticola	South Africa	Terranera Block C, Richardsbay, Sappi	Eucalyptus GU hybrid	Soil	This study (I & T SSR markers)a & Hlongwane 2021b	450	447	198	218	252	250	300	325	349	412	291	157	400	175	316	211	b	b	b	b	b	b	b	b	b	b	b	b	b	b	b	b
980	CMW52973	Cluster 1	C. eucalypticola	South Africa	Terranera Block C, Richardsbay, Sappi	Eucalyptus GU hybrid	Soil	This study (I & T SSR markers)a & Hlongwane 2021b	450	447	198	218	252	250	300	325	349	412	291	157	400	175	316	211	b	b	b	b	b	b	b	b	b	b	b	b	b	b	b	b
981	CMW52266	Cluster 1	C. eucalypticola	South Africa	Terranera Block C, Richardsbay, Sappi	Eucalyptus GU hybrid	Soil	This study (I & T SSR markers)a & Hlongwane 2021b	452	447	198	218	252	250	300	325	349	412	291	157	400	175	310	220	b	b	b	b	b	b	b	b	b	b	b	b	b	b	b	b
982	CMW52971	Cluster 1	C. eucalypticola	South Africa	Terranera Block C, Richardsbay, Sappi	Eucalyptus GU hybrid	Soil	This study (I & T SSR markers)a & Hlongwane 2021b	450	447	198	218	252	250	300	325	349	412	291	157	400	175	316	211	b	b	b	b	b	b	b	b	b	b	b	b	b	b	b	b
983	CMW52285	Cluster 1	C. eucalypticola	South Africa	Terranera Block C, Richardsbay, Sappi	Eucalyptus GU hybrid	Soil	This study (I & T SSR markers)a & Hlongwane 2021b	450	447	201	218	249	250	303	325	349	412	291	157	397	175	316	211	b	b	b	b	b	b	b	b	b	b	b	b	b	b	b	b
984	CMW52215	Cluster 1	C. eucalypticola	South Africa	Terranera Block C, Richardsbay, Sappi	Eucalyptus GU hybrid	Stem	This study (I & T SSR markers)a & Hlongwane 2021b	450	450	198	218	252	250	300	325	349	412	291	157	400	175	316	211	b	b	b	b	b	b	b	b	b	b	b	b	b	b	b	b
985	CMW52312	Cluster 1	C. eucalypticola	South Africa	Terranera Block C, Richardsbay, Sappi	Eucalyptus GU hybrid	Soil	This study (I & T SSR markers)a & Hlongwane 2021b	450	450	201	218	252	250	300	325	349	412	291	157	397	175	310	211	b	b	b	b	b	b	b	b	b	b	b	b	b	b	b	b
986	CMW52130	Cluster 1	C. eucalypticola	South Africa	Terranera Block C, Richardsbay, Sappi	Eucalyptus GU hybrid	Soil	This study (I & T SSR markers)a & Hlongwane 2021b	450	450	198	218	252	250	300	325	349	412	291	157	397	175	316	211	b	b	b	b	b	b	b	b	b	b	b	b	b	b	b	b
987	CMW52536	Cluster 1	C. eucalypticola	South Africa	Terranera Block C, Richardsbay, Sappi	Eucalyptus GU hybrid	Root	This study (I & T SSR markers)a & Hlongwane 2021b	452	447	198	218	252	250	300	325	349	412	291	157	400	175	316	211	b	b	b	b	b	b	b	b	b	b	b	b	b	b	b	b
988	CMW52144	Cluster 1	C. eucalypticola	South Africa	Terranera Block C, Richardsbay, Sappi	Eucalyptus GU hybrid	Stem	This study (I & T SSR markers)a & Hlongwane 2021b	450	447	201	218	252	250	300	325	349	412	291	157	397	175	310	237	b	b	b	b	b	b	b	b	b	b	b	b	b	b	b	b
989	CMW52319	Cluster 1	C. eucalypticola	South Africa	Terranera Block C, Richardsbay, Sappi	Eucalyptus GU hybrid	Soil	This study (I & T SSR markers)a & Hlongwane 2021b	452	447	201	218	252	250	300	325	349	412	291	157	397	175	310	237	b	b	b	b	b	b	b	b	b	b	b	b	b	b	b	b
990	CMW52262	Cluster 1	C. eucalypticola	South Africa	Terranera Block C, Richardsbay, Sappi	Eucalyptus GU hybrid	Soil	This study (I & T SSR markers)a & Hlongwane 2021b	450	450	201	218	252	250	303	325	349	412	291	157	397	175	310	211	b	b	b	b	b	b	b	b	b	b	b	b	b	b	b	b
991	CMW52128	Cluster 1	C. eucalypticola	South Africa	Terranera Block C, Richardsbay, Sappi	Eucalyptus GU hybrid	Stem	This study (I & T SSR markers)a & Hlongwane 2021b	450	447	201	218	252	250	300	325	349	412	291	157	400	172	316	237	b	b	b	b	b	b	b	b	b	b	b	b	b	b	b	b
992	CMW52534	Cluster 1	C. eucalypticola	South Africa	Terranera Block C, Richardsbay, Sappi	Eucalyptus GU hybrid	Soil	This study (I & T SSR markers)a & Hlongwane 2021b	452	447	201	218	252	250	300	325	349	412	291	157	397	175	316	201	b	b	b	b	b	b	b	b	b	b	b	b	b	b	b	b
993	CMW52223	Cluster 1	C. eucalypticola	South Africa	Terranera Block C, Richardsbay, Sappi	Eucalyptus GU hybrid	Stem	This study (I & T SSR markers)a & Hlongwane 2021b	450	447	198	218	252	250	300	325	349	412	291	157	397	175	316	211	b	b	b	b	b	b	b	b	b	b	b	b	b	b	b	b
994	CMW52288	Cluster 1	C. eucalypticola	South Africa	Terranera Block C, Richardsbay, Sappi	Eucalyptus GU hybrid	Soil	This study (I & T SSR markers)a & Hlongwane 2021b	450	450	201	218	252	250	303	325	349	412	291	157	397	175	310	211	b	b	b	b	b	b	b	b	b	b	b	b	b	b	b	b
995	CMW52537	Cluster 1	C. eucalypticola	South Africa	Terranera Block C, Richardsbay, Sappi	Eucalyptus GU hybrid	Root	This study (I & T SSR markers)a & Hlongwane 2021b	452	450	198	218	252	250	300	325	349	412	291	157	397	175	316	211	b	b	b	b	b	b	b	b	b	b	b	b	b	b	b	b
996	CMW52209	Cluster 1	C. eucalypticola	South Africa	Terranera Block C, Richardsbay, Sappi	Eucalyptus GU hybrid	Root	This study (I & T SSR markers)a & Hlongwane 2021b	450	447	201	218	252	250	300	325	349	412	291	157	397	175	310	211	b	b	b	b	b	b	b	b	b	b	b	b	b	b	b	b
997	CMW52138	Cluster 1	C. eucalypticola	South Africa	Terranera Block C, Richardsbay, Sappi	Eucalyptus GU hybrid	Stem	This study (I & T SSR markers)a & Hlongwane 2021b	450	450	201	218	252	250	300	325	349	412	291	157	397	175	310	211	b	b	b	b	b	b	b	b	b	b	b	b	b	b	b	b
998	CMW52277	Cluster 1	C. eucalypticola	South Africa	Terranera Block C, Richardsbay, Sappi	Eucalyptus GU hybrid	Soil	This study (I & T SSR markers)a & Hlongwane 2021b	450	450	198	218	252	250	300	325	349	412	291	157	397	175	310	211	b	b	b	b	b	b	b	b	b	b	b	b	b	b	b	b
999	CMW52281	Cluster 1	C. eucalypticola	South Africa	Terranera Block C, Richardsbay, Sappi	Eucalyptus GU hybrid	Soil	This study (I & T SSR markers)a & Hlongwane 2021b	452	450	201	218	252	250	300	325	349	412	291	157	397	175	310	211	b	b	b	b	b	b	b	b	b	b	b	b	b	b	b	b
1000	CMW52131	Cluster 1	C. eucalypticola	South Africa	Terranera Block C, Richardsbay, Sappi	Eucalyptus GU hybrid	Soil	This study (I & T SSR markers)a & Hlongwane 2021b	452	450	198	218	252	250	303	325	349	412	291	157	397	175	316	211	b	b	b	b	b	b	b	b	b	b	b	b	b	b	b	b
1001	CMW52308	Cluster 1	C. eucalypticola	South Africa	Terranera Block C, Richardsbay, Sappi	Eucalyptus GU hybrid	Soil	This study (I & T SSR markers)a & Hlongwane 2021b	450	450	201	218	252	250	303	325	349	412	291	157	397	175	310	211	b	b	b	b	b	b	b	b	b	b	b	b	b	b	b	b
1002	CMW52279	Cluster 1	C. eucalypticola	South Africa	Terranera Block C, Richardsbay, Sappi	Eucalyptus GU hybrid	Soil	This study (I & T SSR markers)a & Hlongwane 2021b	450	450	201	218	252	250	300	325	349	412	291	157	397	175	316	211	b	b	b	b	b	b	b	b	b	b	b	b	b	b	b	b
1003	CMW52289	Cluster 1	C. eucalypticola	South Africa	Terranera Block C, Richardsbay, Sappi	Eucalyptus GU hybrid	Soil	This study (I & T SSR markers)a & Hlongwane 2021b	450	447	201	218	252	250	303	325	349	412	291	157	397	175	316	201	b	b	b	b	b	b	b	b	b	b	b	b	b	b	b	b
1004	CMW52299	Cluster 1	C. eucalypticola	South Africa	Terranera Block C, Richardsbay, Sappi	Eucalyptus GU hybrid	Root	This study (I & T SSR markers)a & Hlongwane 2021b	450	450	201	218	252	250	300	325	349	412	291	157	397	175	310	211	b	b	b	b	b	b	b	b	b	b	b	b	b	b	b	b
1005	CMW52302	Cluster 1	C. eucalypticola	South Africa	Terranera Block C, Richardsbay, Sappi	Eucalyptus GU hybrid	Stem	This study (I & T SSR markers)a & Hlongwane 2021b	452	447	201	218	252	250	300	325	349	412	291	157	397	175	316	211	b	b	b	b	b	b	b	b	b	b	b	b	b	b	b	b
1006	CMW52226	Cluster 1	C. eucalypticola	South Africa	Terranera Block C, Richardsbay, Sappi	Eucalyptus GU hybrid	Soil	This study (I & T SSR markers)a & Hlongwane 2021b	450	447	198	218	252	250	297	325	349	412	291	157	397	175	316	237	b	b	b	b	b	b	b	b	b	b	b	b	b	b	b	b
1007	CMW52238	Cluster 1	C. eucalypticola	South Africa	Terranera Block C, Richardsbay, Sappi	Eucalyptus GU hybrid	Stem	This study (I & T SSR markers)a & Hlongwane 2021b	452	447	201	218	252	250	303	325	349	412	291	157	397	175	316	211	b	b	b	b	b	b	b	b	b	b	b	b	b	b	b	b
1008	CMW52216	Cluster 1	C. eucalypticola	South Africa	Terranera Block C, Richardsbay, Sappi	Eucalyptus GU hybrid	Stem	This study (I & T SSR markers)a & Hlongwane 2021b	452	447	198	218	252	250	300	325	349	412	291	157	397	175	316	211	b	b	b	b	b	b	b	b	b	b	b	b	b	b	b	b
1009	CMW52136	Cluster 1	C. eucalypticola	South Africa	Terranera Block C, Richardsbay, Sappi	Eucalyptus GU hybrid	Root	This study (I & T SSR markers)a & Hlongwane 2021b	450	450	201	218	252	250	300	325	349	412	291	157	397	175	316	211	b	b	b	b	b	b	b	b	b	b	b	b	b	b	b	b
1010	CMW52263d	Cluster 1	C. eucalypticola	South Africa	Terranera Block C, Richardsbay, Sappi	Eucalyptus GU hybrid	Soil	This study (I & T SSR markers)a & Hlongwane 2021b	450	450	201	218	252	250	303	325	349	412	291	157	397	175	310	-	b	b	b	b	b	b	b	b	b	b	b	b	b	b	b	b
1011	CMW52969	Cluster 1	C. eucalypticola	South Africa	Terranera Block C, Richardsbay, Sappi	Eucalyptus GU hybrid	Soil	This study (I & T SSR markers)a & Hlongwane 2021b	450	450	198	218	252	250	300	325	349	412	291	157	397	175	316	211	b	b	b	b	b	b	b	b	b	b	b	b	b	b	b	b
1012	CMW52533	Cluster 1	C. eucalypticola	South Africa	Terranera Block C, Richardsbay, Sappi	Eucalyptus GU hybrid	Soil	This study (I & T SSR markers)a & Hlongwane 2021b	452	453	198	218	249	250	300	325	349	412	291	157	397	175	316	211	b	b	b	b	b	b	b	b	b	b	b	b	b	b	b	b
1013	CMW52261	Cluster 1	C. eucalypticola	South Africa	Terranera Block C, Richardsbay, Sappi	Eucalyptus GU hybrid	Soil	This study (I & T SSR markers)a & Hlongwane 2021b	450	450	201	218	252	250	303	325	349	412	291	157	397	175	316	237	b	b	b	b	b	b	b	b	b	b	b	b	b	b	b	b
1014	CMW52310	Cluster 1	C. eucalypticola	South Africa	Terranera Block C, Richardsbay, Sappi	Eucalyptus GU hybrid	Soil	This study (I & T SSR markers)a & Hlongwane 2021b	450	450	198	218	252	250	303	325	349	412	291	157	397	175	310	211	b	b	b	b	b	b	b	b	b	b	b	b	b	b	b	b
1015	CMW52221	Cluster 1	C. eucalypticola	South Africa	Terranera Block C, Richardsbay, Sappi	Eucalyptus GU hybrid	Root	This study (I & T SSR markers)a & Hlongwane 2021b	450	450	198	218	252	250	300	325	349	412	291	157	397	175	310	211	b	b	b	b	b	b	b	b	b	b	b	b	b	b	b	b
1016	CMW52211	Cluster 1	C. eucalypticola	South Africa	Terranera Block C, Richardsbay, Sappi	Eucalyptus GU hybrid	Root	This study (I & T SSR markers)a & Hlongwane 2021b	450	450	198	218	252	250	300	325	349	412	291	157	397	175	316	211	b	b	b	b	b	b	b	b	b	b	b	b	b	b	b	b
1017	CMW52212	Cluster 1	C. eucalypticola	South Africa	Terranera Block C, Richardsbay, Sappi	Eucalyptus GU hybrid	Root	This study (I & T SSR markers)a & Hlongwane 2021b	450	450	198	218	252	250	300	325	349	412	291	157	397	175	316	211	b	b	b	b	b	b	b	b	b	b	b	b	b	b	b	b
1018	CMW52142	Cluster 1	C. eucalypticola	South Africa	Terranera Block C, Richardsbay, Sappi	Eucalyptus GU hybrid	Stem	This study (I & T SSR markers)a & Hlongwane 2021b	450	450	198	218	252	250	300	325	349	412	291	157	397	175	316	211	b	b	b	b	b	b	b	b	b	b	b	b	b	b	b	b
1019	CMW54459	Cluster 1	C. eucalypticola	South Africa	Salpine D10, Richards Bay, Sappi	Eucalyptus GU hybrid	Soil	This study (I & T SSR markers)a & Hlongwane 2021b	450	453	198	218	252	250	300	325	349	412	291	157	397	175	310	211	b	b	b	b	b	b	b	b	b	b	b	b	b	b	b	b
1020	CMW54456	Cluster 1	C. eucalypticola	South Africa	Salpine D10, Richards Bay, Sappi	Eucalyptus GU hybrid	Soil	This study (I & T SSR markers)a & Hlongwane 2021b	450	447	198	218	252	250	303	325	349	412	291	157	400	175	316	211	b	b	b	b	b	b	b	b	b	b	b	b	b	b	b	b
1021	CMW54454	Cluster 1	C. eucalypticola	South Africa	Salpine D10, Richards Bay, Sappi	Eucalyptus GU hybrid	Soil	This study (I & T SSR markers)a & Hlongwane 2021b	450	447	201	218	252	250	300	325	349	412	291	157	397	175	316	211	b	b	b	b	b	b	b	b	b	b	b	b	b	b	b	b
1022	CMW55926	Cluster 1	C. eucalypticola	South Africa	Salpine D10, Richards Bay, Sappi	Eucalyptus GU hybrid	Soil	This study (I & T SSR markers)a & Hlongwane 2021b	450	447	201	218	252	250	300	325	349	412	291	157	397	175	316	211	b	b	b	b	b	b	b	b	b	b	b	b	b	b	b	b
1023	CMW54458	Cluster 1	C. eucalypticola	South Africa	Salpine D10, Richards Bay, Sappi	Eucalyptus GU hybrid	Soil	This study (I & T SSR markers)a & Hlongwane 2021b	450	447	198	218	252	250	300	325	349	412	291	157	397	175	310	211	b	b	b	b	b	b	b	b	b	b	b	b	b	b	b	b
1024	CMW54457	Cluster 1	C. eucalypticola	South Africa	KTB8, Richards Bay, Sappi	Eucalyptus GU hybrid	Soil	This study (I & T SSR markers)a & Hlongwane 2021b	450	447	198	218	249	250	300	325	349	412	291	157	400	175	310	211	b	b	b	b	b	b	b	b	b	b	b	b	b	b	b	b
1025	CMW54455	Cluster 1	C. eucalypticola	South Africa	KTB8, Richards Bay, Sappi	Eucalyptus GU hybrid	Soil	This study (I & T SSR markers)a & Hlongwane 2021b	450	447	198	218	252	250	300	325	349	412	291	157	397	175	310	211	b	b	b	b	b	b	b	b	b	b	b	b	b	b	b	b
1026	CMW54285	Cluster 1	C. eucalypticola	South Africa	KTB8, Richards Bay, Sappi	Eucalyptus GU hybrid	Root	This study (I & T SSR markers)a & Hlongwane 2021b	450	447	198	218	252	250	300	325	349	412	291	157	397	175	316	211	b	b	b	b	b	b	b	b	b	b	b	b	b	b	b	b
1027	CMW54286	Cluster 1	C. eucalypticola	South Africa	KTB8, Richards Bay, Sappi	Eucalyptus GU hybrid	Stem	This study (I & T SSR markers)a & Hlongwane 2021b	450	447	201	218	252	250	300	325	349	412	291	157	397	172	316	211	b	b	b	b	b	b	b	b	b	b	b	b	b	b	b	b
1028	CMW54287	Cluster 1	C. eucalypticola	South Africa	KTB8, Richards Bay, Sappi	Eucalyptus GU hybrid	Root	This study (I & T SSR markers)a & Hlongwane 2021b	450	447	201	218	252	250	300	325	349	412	291	157	397	175	316	211	b	b	b	b	b	b	b	b	b	b	b	b	b	b	b	b
1029	CMW54288	Cluster 1	C. eucalypticola	South Africa	KTB8, Richards Bay, Sappi	Eucalyptus GU hybrid	Stem	This study (I & T SSR markers)a & Hlongwane 2021b	450	447	201	218	252	250	300	325	349	412	291	157	400	175	316	211	b	b	b	b	b	b	b	b	b	b	b	b	b	b	b	b
1030	CMW54289	Cluster 1	C. eucalypticola	South Africa	KTB8, Richards Bay, Sappi	Eucalyptus GU hybrid	Stem	This study (I & T SSR markers)a & Hlongwane 2021b	450	447	201	218	252	250	300	325	349	412	291	157	397	178	310	211	b	b	b	b	b	b	b	b	b	b	b	b	b	b	b	b
1031	CMW54290	Cluster 1	C. eucalypticola	South Africa	KTB8, Richards Bay, Sappi	Eucalyptus GU hybrid	Root	This study (I & T SSR markers)a & Hlongwane 2021b	450	447	201	218	252	250	300	325	349	412	291	157	397	175	316	211	b	b	b	b	b	b	b	b	b	b	b	b	b	b	b	b
1032	CMW54291	Cluster 1	C. eucalypticola	South Africa	KTB8, Richards Bay, Sappi	Eucalyptus GU hybrid	Root	This study (I & T SSR markers)a & Hlongwane 2021b	450	447	198	218	252	250	303	325	349	412	291	157	397	175	310	211	b	b	b	b	b	b	b	b	b	b	b	b	b	b	b	b
1033	CMW54815	Cluster 1	C. eucalypticola	South Africa	KTB8, Richards Bay, Sappi	Eucalyptus GU hybrid	Stem	This study (I & T SSR markers)a & Hlongwane 2021b	450	447	201	218	252	250	300	325	349	412	291	157	397	175	316	211	b	b	b	b	b	b	b	b	b	b	b	b	b	b	b	b
1034	CMW54293	Cluster 1	C. eucalypticola	South Africa	KTB8, Richards Bay, Sappi	Eucalyptus GU hybrid	Root	This study (I & T SSR markers)a & Hlongwane 2021b	450	447	201	218	252	250	300	325	349	412	291	157	397	175	316	211	b	b	b	b	b	b	b	b	b	b	b	b	b	b	b	b
1035	CMW54814	Cluster 1	C. eucalypticola	South Africa	KTB8, Richards Bay, Sappi	Eucalyptus GU hybrid	Stem	This study (I & T SSR markers)a & Hlongwane 2021b	450	447	201	218	252	250	300	325	349	412	291	157	397	175	316	211	b	b	b	b	b	b	b	b	b	b	b	b	b	b	b	b
1036	CMW54295	Cluster 1	C. eucalypticola	South Africa	KTB8, Richards Bay, Sappi	Eucalyptus GU hybrid	Root	This study (I & T SSR markers)a & Hlongwane 2021b	450	447	201	218	252	250	300	325	349	412	291	157	397	175	316	211	b	b	b	b	b	b	b	b	b	b	b	b	b	b	b	b
1037	CMW54296	Cluster 1	C. eucalypticola	South Africa	KTB8, Richards Bay, Sappi	Eucalyptus GU hybrid	Root	This study (I & T SSR markers)a & Hlongwane 2021b	450	450	201	218	249	250	300	325	349	412	291	157	397	175	310	211	b	b	b	b	b	b	b	b	b	b	b	b	b	b	b	b
1038	CMW54297	Cluster 1	C. eucalypticola	South Africa	KTB8, Richards Bay, Sappi	Eucalyptus GU hybrid	Stem	This study (I & T SSR markers)a & Hlongwane 2021b	452	447	198	218	252	250	300	325	349	412	291	157	397	178	310	211	b	b	b	b	b	b	b	b	b	b	b	b	b	b	b	b
1039	CMW54299	Cluster 1	C. eucalypticola	South Africa	KTB8, Richards Bay, Sappi	Eucalyptus GU hybrid	Soil	This study (I & T SSR markers)a & Hlongwane 2021b	450	453	198	218	252	250	300	325	349	412	291	157	397	172	310	201	b	b	b	b	b	b	b	b	b	b	b	b	b	b	b	b
1040	CMW52141	Cluster 1	C. eucalypticola	South Africa	Terranera Block C, Richardsbay, Sappi	Eucalyptus GU hybrid	Stem	This study (I & T SSR markers)a & Hlongwane 2021b	450	447	198	218	252	250	300	325	349	412	291	157	400	175	310	220	b	b	b	b	b	b	b	b	b	b	b	b	b	b	b	b
1041	CMW52126	Cluster 1	C. eucalypticola	South Africa	Terranera Block C, Richardsbay, Sappi	Eucalyptus GU hybrid	Root	This study (I & T SSR markers)a & Hlongwane 2021b	450	447	201	218	252	250	300	325	349	412	291	157	397	172	316	237	b	b	b	b	b	b	b	b	b	b	b	b	b	b	b	b
1042	CMW52149	Cluster 1	C. eucalypticola	South Africa	Terranera Block C, Richardsbay, Sappi	Eucalyptus GU hybrid	Stem	This study (I & T SSR markers)a & Hlongwane 2021b	444	447	201	218	252	250	300	325	349	412	291	157	397	172	316	237	b	b	b	b	b	b	b	b	b	b	b	b	b	b	b	b
1043	CMW52129	Cluster 1	C. eucalypticola	South Africa	Terranera Block C, Richardsbay, Sappi	Eucalyptus GU hybrid	Stem	This study (I & T SSR markers)a & Hlongwane 2021b	450	447	201	218	252	250	300	325	349	412	291	157	397	172	316	237	b	b	b	b	b	b	b	b	b	b	b	b	b	b	b	b
1044	CMW52139	Cluster 1	C. eucalypticola	South Africa	Terranera Block C, Richardsbay, Sappi	Eucalyptus GU hybrid	Stem	This study (I & T SSR markers)a & Hlongwane 2021b	450	447	201	218	252	250	300	325	349	412	291	157	397	175	310	211	b	b	b	b	b	b	b	b	b	b	b	b	b	b	b	b
1045	CMW52145	Cluster 1	C. eucalypticola	South Africa	Terranera Block C, Richardsbay, Sappi	Eucalyptus GU hybrid	Root	This study (I & T SSR markers)a & Hlongwane 2021b	450	447	201	218	252	250	300	325	349	412	291	157	397	172	316	237	b	b	b	b	b	b	b	b	b	b	b	b	b	b	b	b
1046	CMW52133	Cluster 1	C. eucalypticola	South Africa	Terranera Block C, Richardsbay, Sappi	Eucalyptus GU hybrid	Stem	This study (I & T SSR markers)a & Hlongwane 2021b	450	450	201	218	252	250	300	325	349	412	291	157	397	175	310	211	b	b	b	b	b	b	b	b	b	b	b	b	b	b	b	b
1047	CMW52150	Cluster 1	C. eucalypticola	South Africa	Terranera Block C, Richardsbay, Sappi	Eucalyptus GU hybrid	Stem	This study (I & T SSR markers)a & Hlongwane 2021b	450	447	201	218	252	250	300	325	349	412	291	157	397	172	316	237	b	b	b	b	b	b	b	b	b	b	b	b	b	b	b	b
1048	CMW53160	Cluster 1	C. eucalypticola	South Africa	Terranera Block C, Richardsbay, Sappi	Eucalyptus GU hybrid	Stem	This study (I & T SSR markers)a & Hlongwane 2021b	452	447	198	218	249	250	300	325	349	412	291	157	397	175	310	201	b	b	b	b	b	b	b	b	b	b	b	b	b	b	b	b
1049	CMW53161	Cluster 1	C. eucalypticola	South Africa	Terranera Block C, Richardsbay, Sappi	Eucalyptus GU hybrid	Root	This study (I & T SSR markers)a & Hlongwane 2021b	452	447	198	218	249	250	300	325	349	412	291	157	397	175	310	201	b	b	b	b	b	b	b	b	b	b	b	b	b	b	b	b
1050	CMW53159	Cluster 1	C. eucalypticola	South Africa	Terranera Block C, Richardsbay, Sappi	Eucalyptus GU hybrid	Stem	This study (I & T SSR markers)a & Hlongwane 2021b	450	450	201	218	252	250	297	325	349	412	291	157	397	175	316	201	b	b	b	b	b	b	b	b	b	b	b	b	b	b	b	b
1051	CMW53905	Cluster 1	C. eucalypticola	South Africa	KTB8, Richards Bay, Sappi	Eucalyptus GU hybrid	Soil	This study (I & T SSR markers)a & Hlongwane 2021b	450	450	201	218	252	250	300	325	349	412	291	157	397	175	316	246	b	b	b	b	b	b	b	b	b	b	b	b	b	b	b	b
1052	CMW53906	Cluster 1	C. eucalypticola	South Africa	KTB8, Richards Bay, Sappi	Eucalyptus GU hybrid	Soil	This study (I & T SSR markers)a & Hlongwane 2021b	452	450	198	218	252	250	300	325	349	412	284	160	397	223	304	339	b	b	b	b	b	b	b	b	b	b	b	b	b	b	b	b
1053	CMW53908	Cluster 1	C. eucalypticola	South Africa	KTB8, Richards Bay, Sappi	Eucalyptus GU hybrid	Soil	This study (I & T SSR markers)a & Hlongwane 2021b	450	447	201	221	252	250	303	325	349	412	284	160	397	223	304	339	b	b	b	b	b	b	b	b	b	b	b	b	b	b	b	b
1054	CMW53909	Cluster 1	C. eucalypticola	South Africa	KTB8, Richards Bay, Sappi	Eucalyptus GU hybrid	Soil	This study (I & T SSR markers)a & Hlongwane 2021b	450	453	201	218	252	250	300	325	349	412	291	157	397	175	316	211	b	b	b	b	b	b	b	b	b	b	b	b	b	b	b	b
1055	CMW53910	Cluster 1	C. eucalypticola	South Africa	KTB8, Richards Bay, Sappi	Eucalyptus GU hybrid	Soil	This study (I & T SSR markers)a & Hlongwane 2021b	450	453	198	218	252	250	300	325	349	412	291	157	397	175	316	237	b	b	b	b	b	b	b	b	b	b	b	b	b	b	b	b
1056	CMW53911	Cluster 1	C. eucalypticola	South Africa	KTB8, Richards Bay, Sappi	Eucalyptus GU hybrid	Soil	This study (I & T SSR markers)a & Hlongwane 2021b	450	453	201	218	252	250	303	325	349	412	291	157	397	175	310	211	b	b	b	b	b	b	b	b	b	b	b	b	b	b	b	b
1057	CMW53912	Cluster 1	C. eucalypticola	South Africa	KTB8, Richards Bay, Sappi	Eucalyptus GU hybrid	Soil	This study (I & T SSR markers)a & Hlongwane 2021b	450	447	198	218	252	250	300	325	349	412	291	157	397	175	316	237	b	b	b	b	b	b	b	b	b	b	b	b	b	b	b	b
1058	CMW55123	Cluster 1	C. eucalypticola	South Africa	Mtunzini	Eucalyptus grandis x urophylla hybrid	Coppice stumps of freshly harvested Eucalyptus	This study (SSR markers & Gene regions)	452	447	201	218	249	250	300	325	349	412	291	157	397	175	310	211	-	-	C. eucalypticola	PZ196677	-	-	-	-	-	-	-	-	-	-	-	-
1059	CMW55124	Cluster 1	C. eucalypticola	South Africa	Mtunzini	Eucalyptus grandis x urophylla hybrid	Coppice stumps of freshly harvested Eucalyptus	This study (SSR markers & Gene regions)	452	447	201	218	249	250	300	325	349	412	291	157	397	175	310	211	-	-	C. eucalypticola	PZ196677	-	-	-	-	-	-	-	-	-	-	-	-
1060	CMW55125	Cluster 1	C. eucalypticola	South Africa	Mtunzini	Eucalyptus grandis x urophylla hybrid	Coppice stumps of freshly harvested Eucalyptus	This study (SSR markers & Gene regions)	450	447	201	218	249	250	300	325	349	412	291	157	397	175	316	211	C. eucalypticola	PZ298763	C. eucalypticola	PZ196677	C. manginecans, fimbriatomima, cacaofunesta	PZ220867	-	-	C. manginecans, C. eucalypticola	PZ362088	-	-	C. eucalypticola (Group 1)	GTCTTCTTACGCTTCATGTGGGACCAAGTCCTTCCACCCCTCGACATATTGAAAAATTTCCCCGGACGTGAGCTGGGCTTGAGGGCTGGTTCGTCAATCAAATTCGATGATGATTTGTCTCTACAGATTTCGGTTAAAAATATCTATGGTAGGGTAGGATGGAGAGACCTGCCGTATCTACACCCGGCCTACAGAGTCTACGGCTCGTCTTGGTCCAAGTTCTTCCGAAACCGAGGGCAGTCCATGTTCTTCAAGGGCGACTATACGGACGCCGCGTACTGGTCAAGGCCGATTACCTTTGCCATACCGACCAAAACTCTGGAATGGATATCGAAGTTGAAAGAAGAGTATGCCCTTGCGGCAAGGAAGGTAAATTCTAATCACCCATATATTCCTCGG…	New Group 2	PZ362059
1061	CMW55126	Cluster 1	Hybrid C. eucalypticola /C.manginecans	South Africa	Mtunzini	Eucalyptus grandis x urophylla hybrid	Coppice stumps of freshly harvested Eucalyptus	This study (SSR markers & Gene regions)	450	447	203	218	249	250	300	325	349	412	291	157	397	175	310	211	C. manginecans	PZ298783	C. eucalypticola	PZ196678	C. manginecans, fimbriatomima, cacaofunesta	PZ220867	C. adelpha, eucalypticola	PZ220891	C. manginecans, C. eucalypticola	PZ362075	-	-	NEW (Group 3)	CTGGGCACCGAAGTCTTCTTACGCTTCATGTGGGACCAAGTCCTTCCACCCCTCGACATATTGAAAAATTTCCCCGGACGTGAGCTGGGCTTGAGGGCTGGTTCGTCAATCAAATTCGATGATGATTTGTCTCTACAGATTTCGGTTAAAAATATCTATGGTAGGGTAGGATGGAGAGACCTGCCGTATCTACACCCGGCCTACAGAGTCTACGGCTCGTCTTGGTCCAAGTTCTTCCGAAACCGAGGGCAGTCCATGTTCTTCAAGGGCGACTATACGGACGCCGCGTACTGGTCAAGGCCGATTACCTTTGCCATACCGACCAAAACTCTGGAATGGATATCGAAGTTGAAAGAAGAGTATGCCCTTGCGGCAAGGAAGGTAAATTCTAATCACCCA…	New Group 2	PZ362059
1062	CMW55133	Cluster 1	C. eucalypticola	South Africa	Mtunzini	Eucalyptus grandis x urophylla hybrid	Coppice stumps of freshly harvested Eucalyptus	This study (SSR markers & Gene regions)	450	447	203	218	249	250	300	325	349	412	291	157	397	175	310	211	-	-	C. eucalypticola	PZ196677	-	-	-	-	-	-	-	-	-	-	-	-
1063	CMW55134	Cluster 1	Hybrid C. eucalypticola /C.manginecans	South Africa	Mtunzini	Eucalyptus grandis x urophylla hybrid	Coppice stumps of freshly harvested Eucalyptus	This study (SSR markers & Gene regions)	450	447	203	218	252	250	300	325	349	412	291	157	397	175	310	211	C. manginecans	PZ298783	C. eucalypticola	PZ196679	C. manginecans, fimbriatomima, cacaofunesta	PZ220867	C. adelpha, eucalypticola	PZ220892	C. manginecans, C. eucalypticola	PZ362076	-	-	C. eucalypticola (Group 1)	GTCTTCTTACGCTTCATGTGGGACCAAGTCCTTCCACCCCTCGACATATTGAAAAATTTCCCCGGACGTGAGCTGGGCTTGAGGGCTGGTTCGTCAATCAAATTCGATGATGATTTGTCTCTACAGATTTCGGTTAAAAATATCTATGGTAGGGTAGGATGGAGAGACCTGCCGTATCTACACCCGGCCTACAGAGTCTACGGCTCGTCTTGGTCCAAGTTCTTCCGAAACCGAGGGCAGTCCATGTTCTTCAAGGGCGACTATACGGACGCCGCGTACTGGTCAAGGCCGATTACCTTTGCCATACCGACCAAAACTCTGGAATGGATATCGAAGTTGAAAGAAGAGTATGCCCTTGCGGCAAGGAAGGTAAATTCTAATCACCCATATATTCCTCGG…	New Group 2	PZ362059
1064	CMW55135	Cluster 1	Hybrid C. eucalypticola /C.manginecans	South Africa	Mtunzini	Eucalyptus grandis x urophylla hybrid	Coppice stumps of freshly harvested Eucalyptus	This study (SSR markers & Gene regions)	450	447	203	218	249	250	300	325	349	412	291	157	397	175	310	211	C. manginecans	PZ298783	C. eucalypticola	PZ196680	C. manginecans, fimbriatomima, cacaofunesta	PZ220867	C. adelpha, eucalypticola	PZ220892	C. manginecans, C. eucalypticola	PZ362076	-	-	C. eucalypticola (Group 1)	GTCTTCTTACGCTTCATGTGGGACCAAGTCCTTCCACCCCTCGACATATTGAAAAATTTCCCCGGACGTGAGCTGGGCTTGAGGGCTGGTTCGTCAATCAAATTCGATGATGATTTGTCTCTACAGATTTCGGTTAAAAATATCTATGGTAGGGTAGGATGGAGAGACCTGCCGTATCTACACCCGGCCTACAGAGTCTACGGCTCGTCTTGGTCCAAGTTCTTCCGAAACCGAGGGCAGTCCATGTTCTTCAAGGGCGACTATACGGACGCCGCGTACTGGTCAAGGCCGATTACCTTTGCCATACCGACCAAAACTCTGGAATGGATATCGAAGTTGAAAGAAGAGTATGCCCTTGCGGCAAGGAAGGTAAATTCTAATCACCCATATATTCCTCGG…	New Group 2	PZ362060
1065	CMW55137	Cluster 1	C. eucalypticola	South Africa	Mtunzini	Eucalyptus grandis x urophylla hybrid	Coppice stumps of freshly harvested Eucalyptus	This study (SSR markers & Gene regions)	450	450	198	218	252	250	303	325	349	412	291	157	397	175	316	211	-	-	C. eucalypticola	PZ196677	-	-	-	-	-	-	-	-	-	-	-	-
1066	CMW55138	Cluster 1	C. eucalypticola	South Africa	Mtunzini	Eucalyptus grandis x urophylla hybrid	Coppice stumps of freshly harvested Eucalyptus	This study (SSR markers & Gene regions)	450	450	198	218	252	250	303	325	349	412	291	157	397	175	316	211	-	-	C. eucalypticola	PZ196677	-	-	-	-	-	-	-	-	-	-	-	-
1067	CMW55139	Cluster 1	C. eucalypticola	South Africa	Mtunzini	Eucalyptus grandis x urophylla hybrid	Coppice stumps of freshly harvested Eucalyptus	This study (SSR markers & Gene regions)	450	450	198	218	252	250	303	325	349	412	291	157	397	175	316	211	C. eucalypticola	PZ298763	C. eucalypticola	PZ196677	C. manginecans, fimbriatomima, cacaofunesta	PZ220867	C. adelpha, eucalypticola	PZ220892	C. manginecans, C. eucalypticola	PZ362076	-	-	C. eucalypticola (Group 1)	GTCTTCTTACGCTTCATGTGGGACCAAGTCCTTCCACCCCTCGACATATTGAAAAATTTCCCCGGACGTGAGCTGGGCTTGAGGGCTGGTTCGTCAATCAAATTCGATGATGATTTGTCTCTACAGATTTCGGTTAAAAATATCTATGGTAGGGTAGGATGGAGAGACCTGCCGTATCTACACCCGGCCTACAGAGTCTACGGCTCGTCTTGGTCCAAGTTCTTCCGAAACCGAGGGCAGTCCATGTTCTTCAAGGGCGACTATACGGACGCCGCGTACTGGTCAAGGCCGATTACCTTTGCCATACCGACCAAAACTCTGGAATGGATATCGAAGTTGAAAGAAGAGTATGCCCTTGCGGCAAGGAAGGTAAATTCTAATCACCCATATATTCCTCGG…	New Group 2	PZ362060
1068	CMW55140	Cluster 1	C. eucalypticola	South Africa	Mtunzini	Eucalyptus grandis x urophylla hybrid	Coppice stumps of freshly harvested Eucalyptus	This study (SSR markers & Gene regions)	450	447	203	218	249	250	300	325	349	412	291	157	397	175	310	211	-	-	C. eucalypticola	PZ196677	-	-	-	-	-	-	-	-	-	-	-	-
1069	CMW55141	Cluster 1	C. eucalypticola	South Africa	Mtunzini	Eucalyptus grandis x urophylla hybrid	Coppice stumps of freshly harvested Eucalyptus	This study (SSR markers & Gene regions)	450	447	203	218	249	250	300	325	349	412	291	157	397	175	310	211	-	-	C. eucalypticola	PZ196677	-	-	-	-	-	-	-	-	-	-	-	-
1070	CMW55142	Cluster 1	C. eucalypticola	South Africa	Mtunzini	Eucalyptus grandis x urophylla hybrid	Coppice stumps of freshly harvested Eucalyptus	This study (SSR markers & Gene regions)	450	447	203	218	249	250	300	325	349	412	291	157	397	175	310	211	-	-	C. eucalypticola	PZ196677	-	-	-	-	-	-	-	-	-	-	-	-
1071	CMW55143	Cluster 1	C. eucalypticola	South Africa	Mtunzini	Eucalyptus grandis x urophylla hybrid	Coppice stumps of freshly harvested Eucalyptus	This study (SSR markers & Gene regions)	450	447	203	218	249	250	300	325	349	412	291	157	397	175	310	211	-	-	C. eucalypticola	PZ196681	-	-	-	-	-	-	-	-	-	-	-	-
1072	CMW55144	Cluster 1	Hybrid C. eucalypticola /C.manginecans	South Africa	Mtunzini	Eucalyptus grandis x urophylla hybrid	Coppice stumps of freshly harvested Eucalyptus	This study (SSR markers & Gene regions)	450	447	198	218	252	250	300	325	349	412	291	157	397	175	310	211	C. manginecans	PZ298783	C. eucalypticola	PZ196682	C. manginecans, fimbriatomima, cacaofunesta	PZ220867	C. adelpha, eucalypticola	PZ220893	C. manginecans, C. eucalypticola	PZ362077	-	-	-	-	-	-
1073	CMW55145	Cluster 1	Hybrid C. eucalypticola /C.manginecans	South Africa	Mtunzini	Eucalyptus grandis x urophylla hybrid	Coppice stumps of freshly harvested Eucalyptus	This study (SSR markers & Gene regions)	450	447	198	218	252	250	300	325	349	412	291	157	397	205	310	211	C. manginecans	PZ298783	C. eucalypticola	PZ196683	C. manginecans, fimbriatomima, cacaofunesta	PZ220867	C. adelpha, eucalypticola	PZ220893	C. manginecans, C. eucalypticola	PZ362077	-	-	-	-	-	-
1074	CMW55146	Cluster 1	Hybrid C. eucalypticola /C.manginecans	South Africa	Mtunzini	Eucalyptus grandis x urophylla hybrid	Coppice stumps of freshly harvested Eucalyptus	This study (SSR markers & Gene regions)	450	447	198	218	252	250	300	325	349	412	291	157	397	175	310	211	C. manginecans	PZ298783	C. eucalypticola	PZ196684	C. manginecans, fimbriatomima, cacaofunesta	PZ220867	C. adelpha, eucalypticola	PZ220893	C. manginecans, C. eucalypticola	PZ362077	-	-	-	-	-	-
1075	CMW55147	Cluster 1	Hybrid C. eucalypticola /C.manginecans	South Africa	Mtunzini	Eucalyptus grandis x urophylla hybrid	Coppice stumps of freshly harvested Eucalyptus	This study (SSR markers & Gene regions)	450	447	198	218	252	250	300	325	349	412	291	157	397	175	310	211	C. manginecans	PZ298783	C. eucalypticola	PZ196685	-	-	-	-	-	-	-	-	-	-	-	-
1076	CMW55148	Cluster 1	Hybrid C. eucalypticola /C.manginecans	South Africa	Mtunzini	Eucalyptus grandis x urophylla hybrid	Coppice stumps of freshly harvested Eucalyptus	This study (SSR markers & Gene regions)	450	447	198	218	252	250	300	325	349	412	291	157	397	175	310	211	C. manginecans	PZ298783	C. eucalypticola	PZ196686	-	-	-	-	-	-	-	-	-	-	-	-
1077	CMW55149	Cluster 1	Hybrid C. eucalypticola /C.manginecans	South Africa	Mtunzini	Eucalyptus grandis x urophylla hybrid	Coppice stumps of freshly harvested Eucalyptus	This study (SSR markers & Gene regions)	450	447	198	218	252	250	300	325	349	412	291	157	397	175	310	211	C. manginecans	PZ298783	C. eucalypticola	PZ196687	-	-	-	-	-	-	-	-	-	-	-	-
1078	CMW55150	Cluster 1	Hybrid C. eucalypticola /C.manginecans	South Africa	Mtunzini	Eucalyptus grandis x urophylla hybrid	Coppice stumps of freshly harvested Eucalyptus	This study (SSR markers & Gene regions)	450	447	203	218	249	250	300	325	349	412	291	157	397	175	310	211	-	-	C. eucalypticola	PZ196688	-	-	-	-	-	-	-	-	-	-	-	-
1079	CMW55151	Cluster 1	C. eucalypticola	South Africa	Mtunzini	Eucalyptus grandis x urophylla hybrid	Coppice stumps of freshly harvested Eucalyptus	This study (SSR markers & Gene regions)	450	444	203	218	249	250	300	325	349	412	291	157	397	175	310	211	-	-	C. eucalypticola	PZ196689	-	-	-	-	-	-	-	-	-	-	-	-
1080	CMW55152	Cluster 1	Hybrid C. eucalypticola /C.manginecans	South Africa	Mtunzini	Eucalyptus grandis x urophylla hybrid	Coppice stumps of freshly harvested Eucalyptus	This study (SSR markers & Gene regions)	450	447	203	218	249	250	300	325	349	412	291	157	397	175	310	211	C. manginecans	PZ298783	C. eucalypticola	PZ196690	-	-	-	-	-	-	-	-	-	-	-	-
1081	CMW55153	Cluster 1	C. eucalypticola	South Africa	Mtunzini	Eucalyptus grandis x urophylla hybrid	Coppice stumps of freshly harvested Eucalyptus	This study (SSR markers & Gene regions)	450	447	203	218	249	250	300	325	349	412	291	157	397	205	310	211	-	-	C. eucalypticola	PZ196691	-	-	-	-	-	-	-	-	-	-	-	-
1082	CMW55155	Cluster 1	C. eucalypticola	South Africa	Mtunzini	Eucalyptus grandis x urophylla hybrid	Coppice stumps of freshly harvested Eucalyptus	This study (SSR markers & Gene regions)	452	447	203	218	252	250	300	325	349	412	291	157	397	175	310	211	-	-	C. eucalypticola	PZ196692	-	-	-	-	-	-	-	-	-	-	-	-
1083	CMW55156	Cluster 1	Hybrid C. eucalypticola /C.manginecans	South Africa	Mtunzini	Eucalyptus grandis x urophylla hybrid	Coppice stumps of freshly harvested Eucalyptus	This study (SSR markers & Gene regions)	452	447	203	218	252	250	300	325	349	412	291	157	397	175	310	211	C. manginecans	PZ298783	C. eucalypticola	PZ196693	-	-	-	-	-	-	-	-	-	-	-	-
1084	CMW55157	Cluster 1	Hybrid C. eucalypticola /C.manginecans	South Africa	Mtunzini	Eucalyptus grandis x urophylla hybrid	Coppice stumps of freshly harvested Eucalyptus	This study (SSR markers & Gene regions)	450	447	198	218	249	250	300	325	349	412	291	157	397	175	316	211	C. manginecans	PZ298783	C. eucalypticola	PZ196694	-	-	-	-	-	-	-	-	-	-	-	-
1085	CMW55159	Cluster 1	Hybrid C. eucalypticola /C.manginecans	South Africa	Mtunzini	Eucalyptus grandis x urophylla hybrid	Coppice stumps of freshly harvested Eucalyptus	This study (SSR markers & Gene regions)	450	447	198	218	249	250	300	325	349	412	291	157	397	175	316	211	C. manginecans	PZ298783	C. eucalypticola	PZ196695	-	-	-	-	-	-	-	-	-	-	-	-
1086	CMW55160	Cluster 1	C. eucalypticola	South Africa	Mtunzini	Eucalyptus grandis x urophylla hybrid	Coppice stumps of freshly harvested Eucalyptus	This study (SSR markers & Gene regions)	450	447	203	218	249	250	300	325	349	412	291	157	397	175	310	211	-	-	C. eucalypticola	PZ196695	-	-	-	-	-	-	-	-	-	-	-	-
1087	CMW55161	Cluster 1	C. eucalypticola	South Africa	Mtunzini	Eucalyptus grandis x urophylla hybrid	Coppice stumps of freshly harvested Eucalyptus	This study (SSR markers & Gene regions)	450	447	203	218	249	250	300	325	349	412	291	157	397	205	310	211	-	-	C. eucalypticola	PZ196695	-	-	-	-	-	-	-	-	-	-	-	-
1088	CMW55162	Cluster 1	C. eucalypticola	South Africa	Mtunzini	Eucalyptus grandis x urophylla hybrid	Coppice stumps of freshly harvested Eucalyptus	This study (SSR markers & Gene regions)	450	447	203	218	249	250	300	325	349	412	291	157	397	205	310	211	-	-	C. eucalypticola	PZ196695	-	-	-	-	-	-	-	-	-	-	-	-
1089	CMW55163	Cluster 1	C. eucalypticola	South Africa	Mtunzini	Eucalyptus grandis x urophylla hybrid	Coppice stumps of freshly harvested Eucalyptus	This study (SSR markers & Gene regions)	450	447	203	218	249	250	300	325	349	412	291	157	397	175	310	211	-	-	C. eucalypticola	PZ196695	-	-	-	-	-	-	-	-	-	-	-	-
1090	CMW55164	Cluster 1	C. eucalypticola	South Africa	Mtunzini	Eucalyptus grandis x urophylla hybrid	Coppice stumps of freshly harvested Eucalyptus	This study (SSR markers & Gene regions)	450	447	201	218	252	250	300	325	349	412	291	157	397	175	310	211	-	-	C. eucalypticola	PZ196695	-	-	-	-	-	-	-	-	-	-	-	-
1091	CMW55165	Cluster 1	Hybrid C. eucalypticola /C.manginecans	South Africa	Mtunzini	Eucalyptus grandis x urophylla hybrid	Coppice stumps of freshly harvested Eucalyptus	This study (SSR markers & Gene regions)	450	447	203	218	252	250	300	325	349	412	291	157	397	175	310	211	C. manginecans	PZ298783	C. eucalypticola	PZ196696	-	-	-	-	-	-	-	-	-	-	-	-
1092	CMW55166	Cluster 1	Hybrid C. eucalypticola /C.manginecans	South Africa	Mtunzini	Eucalyptus grandis x urophylla hybrid	Coppice stumps of freshly harvested Eucalyptus	This study (SSR markers & Gene regions)	450	447	203	218	249	250	300	325	349	412	291	157	397	175	310	211	C. manginecans	PZ298783	C. eucalypticola	PZ196697	-	-	-	-	-	-	-	-	-	-	-	-
1093	CMW55167	Cluster 1	Hybrid C. eucalypticola /C.manginecans	South Africa	Mtunzini	Eucalyptus grandis x urophylla hybrid	Coppice stumps of freshly harvested Eucalyptus	This study (SSR markers & Gene regions)	450	447	203	218	249	250	300	325	349	412	291	157	397	175	310	211	C. manginecans	PZ298783	C. eucalypticola	PZ196698	-	-	-	-	-	-	-	-	-	-	-	-
1094	CMW55168	Cluster 1	C. eucalypticola	South Africa	Mtunzini	Eucalyptus grandis x urophylla hybrid	Coppice stumps of freshly harvested Eucalyptus	This study (SSR markers & Gene regions)	450	447	201	218	252	250	300	325	349	412	291	157	397	175	310	211	-	-	C. eucalypticola	PZ196698	-	-	-	-	-	-	-	-	-	-	-	-
1095	CMW55169	Cluster 1	C. eucalypticola	South Africa	Mtunzini	Eucalyptus grandis x urophylla hybrid	Coppice stumps of freshly harvested Eucalyptus	This study (SSR markers & Gene regions)	450	447	201	218	252	250	300	325	349	412	291	157	397	205	310	211	-	-	C. eucalypticola	PZ196698	-	-	-	-	-	-	-	-	-	-	-	-
1096	CMW55170	Cluster 1	C. eucalypticola	South Africa	Mtunzini	Eucalyptus grandis x urophylla hybrid	Coppice stumps of freshly harvested Eucalyptus	This study (SSR markers & Gene regions)	450	447	201	218	252	250	300	325	349	412	291	157	397	175	310	211	-	-	C. eucalypticola	PZ196698	-	-	-	-	-	-	-	-	-	-	-	-
1097	CMW56683	Cluster 1	C. eucalypticola	South Africa	Mtunzini	Eucalyptus grandis x urophylla hybrid	Coppice stumps of freshly harvested Eucalyptus	This study (SSR markers & Gene regions)	450	447	201	218	252	250	300	325	349	412	291	157	397	175	310	211	-	-	C. eucalypticola	PZ196698	-	-	-	-	-	-	-	-	-	-	-	-
1098	CMW56684	Cluster 1	C. eucalypticola	South Africa	Mtubatuba	Eucalyptus sp.	Stem	This study (SSR markers & Gene regions)	450	447	201	218	252	250	300	325	349	412	291	157	397	175	316	220	-	-	C. eucalypticola	PZ196698	-	-	-	-	-	-	-	-	-	-	-	-
1099	CMW56685	Cluster 1	C. eucalypticola	South Africa	Mtubatuba	Eucalyptus sp.	Stem	This study (SSR markers & Gene regions)	450	447	201	218	252	250	300	325	349	412	291	157	397	175	316	229	-	-	C. eucalypticola	PZ196698	-	-	-	-	-	-	-	-	-	-	-	-
1100	CMW56686	Cluster 1	Hybrid C. eucalypticola /C.manginecans	South Africa	Mtubatuba	Eucalyptus sp.	Stem	This study (SSR markers & Gene regions)	452	447	201	218	252	250	300	325	349	412	291	157	397	175	316	211	C. manginecans TYPE 2	PZ298783	C. eucalypticola	PZ196699	C. manginecans, fimbriatomima, cacaofunesta	PZ220867	C. adelpha, eucalypticola	PZ220894	C. manginecans, C. eucalypticola	PZ362078	C. eucalypticola	PZ362098	C. eucalypticola (Group 1)	GTCTTCTTACGCTTCATGTGGGACCAAGTCCTTCCACCCCTCGACATATTGAAAAATTTCCCCGGACGTGAGCTGGGCTTGAGGGCTGGTTCGTCAATCAAATTCGATGATGATTTGTCTCTACAGATTTCGGTTAAAAATATCTATGGTAGGGTAGGATGGAGAGACCTGCCGTATCTACACCCGGCCTACAGAGTCTACGGCTCGTCTTGGTCCAAGTTCTTCCGAAACCGAGGGCAGTCCATGTTCTTCAAGGGCGACTATACGGACGCCGCGTACTGGTCAAGGCCGATTACCTTTGCCATACCGACCAAAACTCTGGAATGGATATCGAAGTTGAAAGAAGAGTATGCCCTTGCGGCAAGGAAGGTAAATTCTAATCACCCATATATTCCTCGG…	New Group 2	PZ362061
1101	CMW56688	Cluster 1	C. eucalypticola	South Africa	Mtubatuba	Eucalyptus sp.	Stem	This study (SSR markers & Gene regions)	452	450	201	218	252	250	300	325	349	412	291	157	397	175	310	211	-	-	C. eucalypticola	PZ196699	-	-	-	-	-	-	-	-	-	-	-	-
1102	CMW56690	Cluster 1	Hybrid C. eucalypticola /C.manginecans	South Africa	Mtubatuba	Eucalyptus sp.	Stem	This study (SSR markers & Gene regions)	450	450	201	218	252	250	300	325	349	412	291	157	397	175	310	211	C. manginecans	PZ298783	C. eucalypticola	PZ196700	C. manginecans, fimbriatomima, cacaofunesta	PZ220868	C. adelpha, eucalypticola	PZ220894	C. manginecans, C. eucalypticola	PZ362078	C. manginecans , C. mangivora, C. mangicola	PZ362105	C. eucalypticola (Group 1)	GTCTTCTTACGCTTCATGTGGGACCAAGTCCTTCCACCCCTCGACATATTGAAAAATTTCCCCGGACGTGAGCTGGGCTTGAGGGCTGGTTCGTCAATCAAATTCGATGATGATTTGTCTCTACAGATTTCGGTTAAAAATATCTATGGTAGGGTAGGATGGAGAGACCTGCCGTATCTACACCCGGCCTACAGAGTCTACGGCTCGTCTTGGTCCAAGTTCTTCCGAAACCGAGGGCAGTCCATGTTCTTCAAGGGCGACTATACGGACGCCGCGTACTGGTCAAGGCCGATTACCTTTGCCATACCGACCAAAACTCTGGAATGGATATCGAAGTTGAAAGAAGAGTATGCCCTTGCGGCAAGGAAGGTAAATTCTAATCACCCATATATTCCTCGG…	New Group 2	PZ362062
1103	CMW56691	Cluster 1	C. eucalypticola	South Africa	Mtubatuba	Eucalyptus sp.	Stem	This study (SSR markers & Gene regions)	450	447	201	218	252	250	300	325	349	412	291	157	397	175	310	211	-	-	C. eucalypticola	PZ196700	C. manginecans, fimbriatomima, cacaofunesta	PZ220868	C. adelpha, eucalypticola	PZ220894	C. manginecans, C. eucalypticola	PZ362078	-	-	-	-	-	-
1104	CMW56740	Cluster 1	C. eucalypticola	South Africa	Mtubatuba	Eucalyptus sp.	Stem	This study (SSR markers & Gene regions)	455	447	201	218	252	250	300	325	349	412	291	157	397	175	316	211	C. eucalypticola	PZ298782	C. eucalypticola	PZ196700	C. manginecans, fimbriatomima, cacaofunesta	PZ220868	C. adelpha, eucalypticola	PZ220894	C. manginecans, C. eucalypticola	PZ362078	C. eucalypticola	PZ362098	-	-	-	-
1105	CMW56693	Cluster 1	C. eucalypticola	South Africa	Mtubatuba	Eucalyptus sp.	Stem	This study (SSR markers & Gene regions)	450	447	198	218	249	250	300	325	349	412	291	157	397	175	310	211	-	-	C. eucalypticola	PZ196700	-	-	-	-	-	-	-	-	-	-	-	-
1106	CMW56741	Cluster 1	Hybrid C. eucalypticola /C.manginecans	South Africa	Mtubatuba	Eucalyptus sp.	Stem	This study (SSR markers & Gene regions)	450	447	198	218	252	250	300	325	349	412	291	157	397	175	310	211	C. manginecans	PZ298783	C. eucalypticola	PZ196701	C. manginecans, fimbriatomima, cacaofunesta	PZ220869	C. adelpha, eucalypticola	PZ220894	C. manginecans, C. eucalypticola	PZ362078	C. eucalypticola	PZ362099	-	-	-	-
1107	CMW56695	Cluster 1	C. eucalypticola	South Africa	Nseleni	Eucalyptus sp.	Stem	This study (SSR markers & Gene regions)	450	447	201	218	249	250	303	325	349	412	291	157	397	205	316	211	-	-	C. eucalypticola	PZ196701	-	-	-	-	-	-	-	-	-	-	-	-
1108	CMW56697	Cluster 1	C. eucalypticola	South Africa	Nseleni	Eucalyptus sp.	Stem	This study (SSR markers & Gene regions)	450	447	198	218	249	250	300	325	349	412	291	157	397	175	310	211	-	-	C. eucalypticola	PZ196701	-	-	-	-	-	-	-	-	-	-	-	-
1109	CMW56698	Cluster 1	C. eucalypticola	South Africa	Nseleni	Eucalyptus sp.	Stem	This study (SSR markers & Gene regions)	450	447	201	218	252	250	300	325	349	412	291	157	397	175	316	211	C. eucalypticola	PZ298763	C. eucalypticola	PZ196701	-	-	-	-	-	-	C. eucalypticola	PZ362099	-	-	-	-
1110	CMW56699	Cluster 1	C. eucalypticola	South Africa	Nseleni	Eucalyptus sp.	Stem	This study (SSR markers & Gene regions)	450	447	201	218	252	250	300	325	349	412	291	157	397	175	316	211	C. eucalypticola	PZ298763	C. eucalypticola	PZ196701	C. manginecans, fimbriatomima, cacaofunesta	PZ220869	C. adelpha, eucalypticola	PZ220894	C. manginecans, C. eucalypticola	PZ362078	-	-	-	-	-	-
1111	CMW56700	Cluster 1	C. eucalypticola	South Africa	Nseleni	Eucalyptus sp.	Stem	This study (SSR markers & Gene regions)	450	447	201	218	252	250	300	325	349	412	291	157	397	175	316	211	C. eucalypticola	PZ298778	C. eucalypticola	PZ196701	C. manginecans, fimbriatomima, cacaofunesta	PZ220869	C. adelpha, eucalypticola	PZ220894	C. manginecans, C. eucalypticola	PZ362078	-	-	-	-	-	-
1112	CMW56702	Cluster 1	Hybrid C. eucalypticola /C.manginecans	South Africa	Nseleni	Eucalyptus sp.	Stem	This study (SSR markers & Gene regions)	450	447	201	218	252	250	300	325	349	412	291	157	397	205	316	211	C. manginecans	PZ298783	C. eucalypticola	PZ196702	C. manginecans, fimbriatomima, cacaofunesta	PZ220869	C. adelpha, eucalypticola	PZ220894	C. manginecans, C. eucalypticola	PZ362078	-	-	-	-	-	-
1113	CMW56703	Cluster 1	C. eucalypticola	South Africa	Nseleni	Eucalyptus sp.	Stem	This study (SSR markers & Gene regions)	450	447	201	218	252	250	300	325	349	412	291	157	397	205	316	211	C. eucalypticola	PZ298763	C. eucalypticola	PZ196702	-	-	-	-	-	-	C. eucalypticola	PZ362099	-	-	-	-
1114	CMW56704	Cluster 1	C. eucalypticola	South Africa	Nseleni	Eucalyptus sp.	Stem	This study (SSR markers & Gene regions)	450	447	201	218	252	250	300	325	349	412	291	157	397	175	316	211	C. eucalypticola	PZ298763	C. eucalypticola	PZ196702	-	-	-	-	-	-	-	-	-	-	-	-
1115	CMW56705	Cluster 1	Hybrid C. eucalypticola /C.manginecans	South Africa	Nseleni	Eucalyptus sp.	Stem	This study (SSR markers & Gene regions)	450	450	201	218	252	250	303	325	349	412	291	157	397	175	310	211	C. manginecans	PZ298779	C. eucalypticola	PZ196703	-	-	-	-	-	-	-	-	-	-	-	-
1116	CMW56706	Cluster 1	Hybrid C. eucalypticola /C.manginecans	South Africa	Nseleni	Eucalyptus sp.	Stem	This study (SSR markers & Gene regions)	450	447	198	218	252	250	303	325	349	412	291	157	397	175	316	211	C. manginecans	PZ298783	C. eucalypticola	PZ196704	-	-	-	-	-	-	-	-	-	-	-	-
1117	CMW56707	Cluster 1	Hybrid C. eucalypticola /C.manginecans	South Africa	Nseleni	Eucalyptus sp.	Stem	This study (SSR markers & Gene regions)	450	450	201	218	252	250	303	325	349	412	291	157	397	175	310	211	C. manginecans	PZ298780	C. eucalypticola	PZ196705	C. manginecans, fimbriatomima, cacaofunesta	PZ220869	C. adelpha, eucalypticola	PZ220895	C. manginecans, C. eucalypticola	PZ362079	-	-	-	-	-	-
1118	CMW56708	Cluster 1	Hybrid C. eucalypticola /C.manginecans	South Africa	Nseleni	Eucalyptus sp.	Stem	This study (SSR markers & Gene regions)	450	447	201	218	252	250	300	325	349	412	291	157	397	175	316	211	C. manginecans	PZ298781	C. eucalypticola	PZ196706	C. manginecans, fimbriatomima, cacaofunesta	PZ220869	C. adelpha, eucalypticola	PZ220895	C. manginecans, C. eucalypticola	PZ362079	-	-	-	-	-	-
1119	CMW56711	Cluster 1	C. eucalypticola	South Africa	Nseleni	Eucalyptus sp.	Stem	This study (SSR markers & Gene regions)	450	447	201	218	252	250	300	325	349	412	291	157	397	205	316	211	-	-	C. eucalypticola	PZ196707	-	-	-	-	-	-	-	-	-	-	-	-
1120	CMW56712	Cluster 1	Hybrid C. eucalypticola /C.manginecans	South Africa	Nseleni	Eucalyptus sp.	Stem	This study (SSR markers & Gene regions)	450	447	201	218	252	250	300	325	349	412	291	157	397	175	310	246	C. manginecans	PZ298781	C. eucalypticola	PZ196708	-	-	-	-	-	-	-	-	-	-	-	-
1121	CMW56713	Cluster 1	Hybrid C. eucalypticola /C.manginecans	South Africa	Nseleni	Eucalyptus sp.	Stem	This study (SSR markers & Gene regions)	450	450	201	218	252	250	300	325	349	412	291	157	397	175	307	211	C. manginecans	PZ298781	C. eucalypticola	PZ196709	-	-	-	-	-	-	-	-	-	-	-	-
1122	CMW56715	Cluster 1	C. eucalypticola	South Africa	Nseleni	Eucalyptus sp.	Stem	This study (SSR markers & Gene regions)	452	450	198	224	252	250	300	325	349	412	291	157	397	175	310	211	-	-	C. eucalypticola	PZ196710	-	-	-	-	-	-	-	-	-	-	-	-
1123	CMW56716	Cluster 1	Hybrid C. eucalypticola /C.manginecans	South Africa	Nseleni	Eucalyptus sp.	Stem	This study (SSR markers & Gene regions)	450	450	201	218	252	250	300	325	349	412	291	157	397	175	316	211	C. manginecans	PZ298781	C. eucalypticola	PZ196711	C. manginecans, fimbriatomima, cacaofunesta	PZ220869	C. adelpha, eucalypticola	PZ220896	C. manginecans, C. eucalypticola	PZ362080	-	-	-	-	-	-
1124	CMW56720	Cluster 1	Hybrid C. eucalypticola /C.manginecans	South Africa	Mtubatuba	Eucalyptus sp.	Stem	This study (SSR markers & Gene regions)	450	447	198	218	252	250	300	325	349	412	291	157	397	175	316	211	C. manginecans	PZ298781	C. eucalypticola	PZ196712	-	-	-	-	-	-	-	-	-	-	-	-
1125	CMW56721	Cluster 1	C. eucalypticola	South Africa	Mtubatuba	Eucalyptus sp.	Stem	This study (SSR markers & Gene regions)	450	447	198	218	252	250	300	325	349	412	291	157	397	175	316	211	-	-	C. eucalypticola	PZ196713	-	-	-	-	-	-	-	-	-	-	-	-
1126	CMW56725	Cluster 1	Hybrid C. eucalypticola /C.manginecans	South Africa	Mtubatuba	Eucalyptus sp.	Stem	This study (SSR markers & Gene regions)	450	450	201	218	252	250	300	325	349	412	291	157	397	175	310	211	C. manginecans	PZ298781	C. eucalypticola	PZ196714	-	-	-	-	-	-	-	-	-	-	-	-
1127	CMW56729	Cluster 1	Hybrid C. eucalypticola /C.manginecans	South Africa	Mtubatuba	Eucalyptus sp.	Soil	This study (SSR markers & Gene regions)	450	447	198	218	252	250	300	325	349	412	291	157	397	175	316	211	C. manginecans	PZ298781	C. eucalypticola	PZ196715	C. manginecans, fimbriatomima, cacaofunesta	PZ220869	C. adelpha, eucalypticola	PZ220897	C. manginecans, C. eucalypticola	PZ362081	-	-	-	-	-	-
1128	CMW56730	Cluster 1	C. eucalypticola	South Africa	Mtubatuba	Eucalyptus sp.	Stem	This study (SSR markers & Gene regions)	450	450	201	218	252	250	300	325	349	412	291	157	397	175	310	211	-	-	C. eucalypticola	PZ196716	-	-	-	-	-	-	-	-	-	-	-	-
1129	CMW56742	Cluster 1	Hybrid C. eucalypticola /C.manginecans	South Africa	Mtubatuba	Eucalyptus sp.	Stem	This study (SSR markers & Gene regions)	450	447	201	218	249	250	300	325	349	412	291	157	397	175	310	237	C. manginecans	PZ298781	C. eucalypticola	PZ196717	C. manginecans, fimbriatomima, cacaofunesta	PZ220869	C. adelpha, eucalypticola	PZ220898	C. manginecans, C. eucalypticola	PZ362082	-	-	-	-	-	-
1130	CMW56743	Cluster 1	C. eucalypticola	South Africa	Nseleni	Eucalyptus sp.	Stem	This study (SSR markers & Gene regions)	450	447	201	218	252	250	303	325	349	412	291	157	397	175	310	211	-	-	C. eucalypticola	PZ196718	-	-	-	-	-	-	-	-	-	-	-	-
1131	CMW56744	Cluster 1	C. eucalypticola	South Africa	Nseleni	Eucalyptus sp.	Stem	This study (SSR markers & Gene regions)	450	447	201	218	252	250	303	325	349	412	291	157	397	175	310	211	-	-	C. eucalypticola	PZ196719	-	-	-	-	-	-	-	-	-	-	-	-
1132	CMW56745	Cluster 1	Hybrid C. eucalypticola /C.manginecans	South Africa	Mtubatuba	Eucalyptus sp.	Stem	This study (SSR markers & Gene regions)	452	447	198	218	249	250	300	325	349	412	291	157	397	175	316	211	C. manginecans	PZ298781	C. eucalypticola	PZ196720	-	-	-	-	-	-	-	-	-	-	-	-
1133	CMW56747	Cluster 1	Hybrid C. eucalypticola /C.manginecans	South Africa	Nseleni	Eucalyptus sp.	Stem	This study (SSR markers & Gene regions)	450	450	198	218	252	250	303	325	349	412	291	157	397	175	316	201	C. manginecans	PZ298781	C. eucalypticola	PZ196721	-	-	-	-	-	-	-	-	-	-	-	-
1134	CMW56750	Cluster 1	C. eucalypticola	South Africa	Nseleni	Eucalyptus sp.	Soil	This study (SSR markers & Gene regions)	450	447	201	218	249	250	303	325	349	412	291	157	397	175	316	211	-	-	C. eucalypticola	PZ196721	-	-	-	-	-	-	-	-	-	-	-	-
1135	CMW39447	Cluster 1	C. eucalypticola	Uruguay		E. grandis	Stem	This study (I & T SSR markers)a & Lui et. al.. 2021b	455	444	201	218	249	250	300	325	349	412	291	157	397	175	313	237	b	b	b	b	b	b	b	b	b	b	b	b	b	b	b	b
1136	CMW39484	Cluster 1	C. eucalypticola	Uruguay		E. grandis	Stem	This study (I & T SSR markers)a & Lui et. al.. 2021b	455	444	201	218	249	250	300	325	349	412	291	157	397	175	313	237	b	b	b	b	b	b	b	b	b	b	b	b	b	b	b	b
1137	CMW39487	Cluster 1	C. eucalypticola	Uruguay		E. grandis	Stem	This study (I & T SSR markers)a & Lui et. al.. 2021b	455	444	201	218	249	250	300	325	349	412	291	157	397	175	313	237	b	b	b	b	b	b	b	b	b	b	b	b	b	b	b	b
1138	CMW39488	Cluster 1	C. eucalypticola	Uruguay		E. grandis	Stem	This study (I & T SSR markers)a & Lui et. al.. 2021b	455	444	201	218	249	250	300	325	343	412	291	157	397	205	310	237	b	b	b	b	b	b	b	b	b	b	b	b	b	b	b	b
1139	CMW39442	Cluster 1	C. eucalypticola	Uruguay		E. grandis	Stem	This study (I & T SSR markers)a & Lui et. al.. 2021b	455	447	201	218	249	250	300	325	352	412	291	157	397	175	316	237	b	b	b	b	b	b	b	b	b	b	b	b	b	b	b	b
1140	CMW39453	Cluster 1	C. eucalypticola	Uruguay		E. grandis	Stem	This study (I & T SSR markers)a & Lui et. al.. 2021b	455	444	201	218	249	250	294	325	349	412	291	157	397	175	316	237	b	b	b	b	b	b	b	b	b	b	b	b	b	b	b	b
1141	CMW39441	Cluster 1	C. eucalypticola	Uruguay		E. grandis	Stem	This study (I & T SSR markers)a & Lui et. al.. 2021b	455	447	201	218	249	250	294	325	352	412	291	157	397	175	316	237	b	b	b	b	b	b	b	b	b	b	b	b	b	b	b	b
1142	CMW38000	Cluster 2	C. manginecans	Vietnam	TTH	A. auriculiformis	Stem	Fourie et al 2016b,c	447	453	206	218	243	250	294	325	346	418	284	160	397	223	304	234	b	b	b	b	b	b	b	b	b	b	b	b	b	b	b	b
1143	CMW38001	Cluster 2	C. manginecans	Vietnam	TTH	A. auriculiformis	Stem	Fourie et al 2016b,c	455	453	201	221	249	250	300	325	349	412	291	157	403	172	310	207	b	b	b	b	b	b	b	b	b	b	b	b	b	b	b	b
1144	CMW38002	Cluster 2	C. manginecans	Vietnam	TTH	A. auriculiformis	Stem	Fourie et al 2016b,c	450	447	201	218	249	262	300	325	349	412	293	157	397	172	310	207	b	b	b	b	b	b	b	b	b	b	b	b	b	b	b	b
1145	CMW38003	Cluster 2	C. manginecans	Vietnam	TTH	A. auriculiformis	Stem	Fourie et al 2016b,c	447	453	198	221	243	250	294	325	349	412	284	160	403	172	316	207	b	b	b	b	b	b	b	b	b	b	b	b	b	b	b	b
1146	CMW38004	Cluster 2	C. manginecans	Vietnam	TTH	A. auriculiformis	Stem	Fourie et al 2016b,c	455	453	201	218	249	262	300	325	349	412	284	160	397	169	316	207	b	b	b	b	b	b	b	b	b	b	b	b	b	b	b	b
1147	CMW38005	Cluster 2	C. manginecans	Vietnam	TTH	Acacia mangium	Stem	Fourie et al 2016b,c	450	447	201	233	252	262	300	325	349	412	291	157	397	172	316	234	b	b	b	b	b	b	b	b	b	b	b	b	b	b	b	b
1148	CMW38006	Cluster 2	C. manginecans	Vietnam	BD	Acacia hybrid	Stem	Fourie et al 2016b,c	447	453	201	221	243	250	294	322	346	418	284	160	403	223	304	207	b	b	b	b	b	b	b	b	b	b	b	b	b	b	b	b
1149	CMW38007	Cluster 2	C. manginecans	Vietnam	TTH	Acacia hybrid	Stem	Fourie et al 2016b,c	455	453	201	221	249	250	294	325	349	418	291	157	403	169	304	234	b	b	b	b	b	b	b	b	b	b	b	b	b	b	b	b
1150	CMW38008	Cluster 2	C. manginecans	Vietnam	BD	Acacia hybrid	Stem	Fourie et al 2016b,c	455	453	201	218	249	262	300	325	349	412	284	160	397	169	316	207	b	b	b	b	b	b	b	b	b	b	b	b	b	b	b	b
1151	CMW38009	Cluster 2	C. manginecans	Vietnam	DN	Acacia hybrid	Stem	Fourie et al 2016b,c	450	447	201	218	252	262	300	325	349	412	291	157	397	172	316	234	b	b	b	b	b	b	b	b	b	b	b	b	b	b	b	b
1152	CMW38010	Cluster 2	C. manginecans	Vietnam	DN	Acacia hybrid	Stem	Fourie et al 2016b,c	450	447	201	218	252	262	300	325	349	412	291	157	397	172	316	234	b	b	b	b	b	b	b	b	b	b	b	b	b	b	b	b
1153	CMW38011	Cluster 2	C. manginecans	Vietnam	DN	Acacia hybrid	Stem	Fourie et al 2016b,c	450	447	201	218	252	262	300	325	349	412	291	157	397	172	316	234	b	b	b	b	b	b	b	b	b	b	b	b	b	b	b	b
1154	CMW38012	Cluster 2	C. manginecans	Vietnam	TTH	Acacia mangium	Stem	Fourie et al 2016b,c	455	453	201	221	249	250	300	325	349	412	291	157	403	172	310	207	b	b	b	b	b	b	b	b	b	b	b	b	b	b	b	b
1155	CMW38013	Cluster 2	C. manginecans	Vietnam	TTH	Acacia mangium	Stem	Fourie et al 2016b,c	450	444	201	218	252	262	300	325	349	412	291	157	397	172	316	234	b	b	b	b	b	b	b	b	b	b	b	b	b	b	b	b
1156	CMW38014	Cluster 2	C. manginecans	Vietnam	TTH	Acacia mangium	Stem	Fourie et al 2016b,c	450	447	201	218	252	262	300	325	349	412	291	157	397	172	316	234	b	b	b	b	b	b	b	b	b	b	b	b	b	b	b	b
1157	CMW38015	Cluster 2	C. manginecans	Vietnam	TTH	Acacia mangium	Stem	Fourie et al 2016b,c	455	453	201	221	249	250	300	325	349	412	291	157	403	172	310	207	b	b	b	b	b	b	b	b	b	b	b	b	b	b	b	b
1158	CMW38016	Cluster 2	C. manginecans	Vietnam	TTH	Acacia mangium	Stem	Fourie et al 2016b,c	450	447	201	218	249	262	300	325	349	412	293	157	397	172	310	207	b	b	b	b	b	b	b	b	b	b	b	b	b	b	b	b
1159	CMW38017	Cluster 2	C. manginecans	Vietnam	TTH	Acacia mangium	Stem	Fourie et al 2016b,c	450	447	201	218	252	262	300	325	349	412	291	157	397	172	316	234	b	b	b	b	b	b	b	b	b	b	b	b	b	b	b	b
1160	CMW38018	Cluster 2	C. manginecans	Vietnam	TTH	Acacia mangium	Stem	Fourie et al 2016b,c	455	453	201	221	249	250	300	325	349	412	291	157	403	172	310	207	b	b	b	b	b	b	b	b	b	b	b	b	b	b	b	b
1161	CMW38019	Cluster 2	C. manginecans	Vietnam	TTH	Acacia mangium	Stem	Fourie et al 2016b,c	455	453	201	221	249	250	300	325	349	412	291	157	403	172	310	207	b	b	b	b	b	b	b	b	b	b	b	b	b	b	b	b
1162	CMW38020	Cluster 2	C. manginecans	Vietnam	QN	Acacia mangium	Stem	Fourie et al 2016b,c	455	453	201	218	249	262	300	325	349	412	284	160	397	169	316	207	b	b	b	b	b	b	b	b	b	b	b	b	b	b	b	b
1163	CMW38021	Cluster 2	C. manginecans	Vietnam	LD	Acacia hybrid	Stem	Fourie et al 2016b,c	447	453	206	221	249	270	294	322	349	418	284	160	403	223	304	333	b	b	b	b	b	b	b	b	b	b	b	b	b	b	b	b
1164	CMW38022	Cluster 2	C. manginecans	Vietnam	TQ	Acacia mangium	Stem	Fourie et al 2016b,c	455	453	201	221	249	250	300	322	349	412	284	160	403	172	316	207	b	b	b	b	b	b	b	b	b	b	b	b	b	b	b	b
1165	CMW38023	Cluster 2	C. manginecans	Vietnam	TQ	Acacia mangium	Stem	Fourie et al 2016b,c	447	453	201	221	243	250	294	322	346	418	284	160	403	223	304	207	b	b	b	b	b	b	b	b	b	b	b	b	b	b	b	b
1166	CMW50202	Cluster 2	C. manginecans	Vietnam	Phu Tho	Acacia hybrid	Soil	Lynn 2017b,c	455	453	206	221	243	250	294	325	346	418	284	160	403	226	304	237	b	b	b	b	b	b	b	b	b	b	b	b	b	b	b	b
1167	CMW50203	Cluster 2	C. manginecans	Vietnam	Phu Tho	Acacia hybrid	Soil	Lynn 2017b,c	455	453	206	221	243	250	294	325	346	418	284	160	403	226	304	237	b	b	b	b	b	b	b	b	b	b	b	b	b	b	b	b
1168	CMW50204	Cluster 2	C. manginecans	Vietnam	Phu Tho	Acacia mangium	Soil	Lynn 2017b,c	450	453	206	221	243	250	294	325	346	418	284	160	403	226	304	321	b	b	b	b	b	b	b	b	b	b	b	b	b	b	b	b
1169	CMW50205	Cluster 2	C. manginecans	Vietnam	Phu Tho	Acacia mangium	Soil	Lynn 2017b,c	450	453	206	221	243	250	294	325	346	418	284	160	403	226	304	321	b	b	b	b	b	b	b	b	b	b	b	b	b	b	b	b
1170	CMW50206	Cluster 2	C. manginecans	Vietnam	Phu Tho	Acacia mangium	Soil	Lynn 2017b,c	455	453	206	221	243	250	294	325	349	418	284	160	403	226	304	321	b	b	b	b	b	b	b	b	b	b	b	b	b	b	b	b
1171	CMW50207	Cluster 2	C. manginecans	Vietnam	Phu Tho	Acacia mangium	Soil	Lynn 2017b,c	455	453	206	221	243	250	294	325	349	418	284	160	403	226	304	321	b	b	b	b	b	b	b	b	b	b	b	b	b	b	b	b
1172	CMW50208	Cluster 2	C. manginecans	Vietnam	Phu Tho	Acacia hybrid	Soil	Lynn 2017b,c	455	453	206	221	243	250	294	325	349	418	284	160	403	226	304	321	b	b	b	b	b	b	b	b	b	b	b	b	b	b	b	b
1173	CMW50209	Cluster 2	C. manginecans	Vietnam	Phu Tho	Acacia hybrid	Soil	Lynn 2017b,c	455	453	201	221	249	250	294	325	346	418	291	157	403	226	304	330	b	b	b	b	b	b	b	b	b	b	b	b	b	b	b	b
1174	CMW50210	Cluster 2	C. manginecans	Vietnam	Ha Giang	Acacia hybrid	Soil	Lynn 2017b,c	455	453	201	221	249	250	294	325	346	418	291	157	403	226	304	330	b	b	b	b	b	b	b	b	b	b	b	b	b	b	b	b
1175	CMW50211	Cluster 2	C. manginecans	Vietnam	Tuyen Quang	Acacia hybrid	Soil	Lynn 2017b,c	450	453	201	221	249	250	294	325	346	418	284	160	397	226	304	330	b	b	b	b	b	b	b	b	b	b	b	b	b	b	b	b
1176	CMW50212	Cluster 2	C. manginecans	Vietnam	Tuyen Quang	Acacia hybrid	Soil	Lynn 2017b,c	450	453	201	221	249	250	294	325	346	418	284	160	397	226	304	330	b	b	b	b	b	b	b	b	b	b	b	b	b	b	b	b
1177	CMW50213	Cluster 2	C. manginecans	Vietnam	Binh Phuoc	A. auriculiformis	Soil	Lynn 2017b,c	455	453	206	221	243	250	294	325	349	418	284	160	403	226	304	321	b	b	b	b	b	b	b	b	b	b	b	b	b	b	b	b
1178	CMW50214	Cluster 2	C. manginecans	Vietnam	Binh Phuoc	Acacia crassicarpa	Soil	Lynn 2017b,c	455	453	206	221	243	250	294	325	349	418	284	160	403	226	304	321	b	b	b	b	b	b	b	b	b	b	b	b	b	b	b	b
1179	CMW50215	Cluster 2	C. manginecans	Vietnam	Dong Nai	Acacia hybrid	Soil	Lynn 2017b,c	455	453	201	221	249	250	294	325	346	418	291	157	403	226	304	330	b	b	b	b	b	b	b	b	b	b	b	b	b	b	b	b
1180	CMW50216	Cluster 2	C. manginecans	Vietnam	Dong Nai	A. auriculiformis	Soil	Lynn 2017b,c	455	453	206	221	243	250	294	325	349	418	284	160	403	226	304	321	b	b	b	b	b	b	b	b	b	b	b	b	b	b	b	b
1181	CMW50217	Cluster 2	C. manginecans	Vietnam	Sapa, Lao Cai	Natural forest	Soil	Lynn 2017b,c	455	453	201	221	249	250	294	325	346	418	291	157	403	226	304	330	b	b	b	b	b	b	b	b	b	b	b	b	b	b	b	b
1182	CMW50218	Cluster 2	C. manginecans	Vietnam	Sapa, Lao Cai	Natural forest	Soil	Lynn 2017b,c	455	453	201	221	249	250	294	325	346	418	291	157	403	226	304	330	b	b	b	b	b	b	b	b	b	b	b	b	b	b	b	b
1183	CMW50219	Cluster 2	C. manginecans	Vietnam	Sapa, Lao Cai	Natural forest	Soil	Lynn 2017b,c	455	453	206	221	243	250	294	325	349	418	284	160	403	226	304	321	b	b	b	b	b	b	b	b	b	b	b	b	b	b	b	b
1184	CMW50220	Cluster 2	C. manginecans	Vietnam	Sapa, Lao Cai	Natural forest	Soil	Lynn 2017b,c	455	453	206	221	243	250	294	325	349	418	284	160	403	226	304	321	b	b	b	b	b	b	b	b	b	b	b	b	b	b	b	b
1185	CMW50221	Cluster 2	C. manginecans	Vietnam	Cuc Phuong	Natural forest	Soil	Lynn 2017b,c	455	453	201	221	249	250	294	325	346	418	304	157	403	226	304	330	b	b	b	b	b	b	b	b	b	b	b	b	b	b	b	b
1186	CMW50222	Cluster 2	C. manginecans	Vietnam	Cuc Phuong	Natural forest	Soil	Lynn 2017b,c	455	453	201	221	249	250	294	325	346	418	304	157	403	226	304	330	b	b	b	b	b	b	b	b	b	b	b	b	b	b	b	b
1187	CMW50223	Cluster 2	C. manginecans	Vietnam	Ca Mau	Acacia hybrid	Soil	Lynn 2017b,c	455	453	206	221	243	250	294	325	349	418	304	160	403	226	304	321	b	b	b	b	b	b	b	b	b	b	b	b	b	b	b	b
1188	CMW50224	Cluster 2	C. manginecans	Vietnam	Ca Mau	Acacia hybrid	Soil	Lynn 2017b,c	455	453	206	221	243	250	294	325	349	418	304	160	403	226	304	321	b	b	b	b	b	b	b	b	b	b	b	b	b	b	b	b
1189	CMW50225	Cluster 1	C. eucalypticola	Vietnam	Phu Yen	Acacia mangium	Soil	Lynn 2017b,c	450	447	201	218	252	262	300	325	349	412	293	157	397	175	316	211	b	b	b	b	b	b	b	b	b	b	b	b	b	b	b	b
1190	CMW50246	Cluster 2	C. manginecans	Vietnam	Ha Giang	Acacia hybrid	Soil	Lynn 2017b,c	455	453	201	221	249	250	294	325	346	418	291	157	403	226	304	330	b	b	b	b	b	b	b	b	b	b	b	b	b	b	b	b
1191	CMW50247	Cluster 2	C. manginecans	Vietnam	Vietnam	Unknown	Soil	Lynn 2017b,c	455	453	206	221	243	250	294	325	349	418	284	160	403	226	304	321	b	b	b	b	b	b	b	b	b	b	b	b	b	b	b	b
1192	CMW50248	Cluster 1	C. eucalypticola	Vietnam	Phu Yen	Acacia mangium	Soil	Lynn 2017b,c	450	447	201	218	252	262	300	325	349	412	293	157	397	175	316	211	b	b	b	b	b	b	b	b	b	b	b	b	b	b	b	b
a DNA acquired from previous studies; remaining microsatellite (SSR) markers (I2, I11, T2, T7, T6) were amplified in the present study.
b Gene regions were sequenced, phylogenetic analyses conducted, and isolate identification assigned in a previous study. For accession numbers please refer to source publication.
c Microsatellite (SSR) data acquired entirely from a previous study.
d Isolate not included in population genetic analyses due to missing SSR markers.
e Sequence available and included in phylogenetic analyses.
f Sequencing failed for this isolate.
g No NCBI accession number available because the gene region was not amplified for this isolate.
h DNA aquired from collaborators
Not all sequences were submitted to NCBI. Representative sequences were selected, as many were identical; therefore, a single accession number may represent multiple identical sequences.

## Sheet: Supplementary Table 2
Sequencing success, locus coverage, and missing data across gene regions and SSR data used in phylogenetic and population genetic analyses
Country	New	Acquired Dataa	Aquired DNAb	Total	ITS	MS204d	tef1d	rpb2d	βT1d	MCM7d	MAT 1d	MAT 2d	SSRe	STRUCTURE (clone-corrected) isolates per countryf	Structure Cluster 1g	Structure Cluster 2	Hosts (No.)
Brazil	196	1	150c	197	74	195	79	28	85	6	13	13	195	133	180	0	Eucalyptus sp. (197)
China	0	189	189	189	0	0	0	0	0	0	0	0	189	45	170	19	Eucalyptus sp.(120) & P. granatum (69)
Colombia	26	0	0	26	10	26	6	5	7	6	7	7	26	4	26	0	Eucalyptus sp. (26)
Congo	0	18	18	18	0	0	0	0	0	0	0	0	17	6	17	0	Eucalyptus sp. (18)
Indonesia	55	256	65	311	16	53	25	25	24	7	24	24	306	108	19	278	Eucalyptus spp.(132), Acacia spp. (177), Lansium domesticum (1) & Mimusops elengi (1)
Malaysia	11	37	37	48	11	11	7	7	7	7	7	7	43	30	1	42	Eucalyptus spp (10). & Acacia spp. (38)
Oman	0	18	0	18	0	0	0	0	0	0	0	0	18	2	0	18	Mangifera indica (15) & Prosopis cineraria (3)
Pakistan	0	9	0	9	0	0	0	0	0	0	0	0	9	3	0	9	Mangifera indica (6) & Dalbergia sissoo (3)
South Africa	77	241	241	318	41	77	21	20	21	6	7	7	313	116	313	0	Eucalyptus sp. (318)
Uruguay	0	7	7	7	0	0	0	0	0	0	0	0	7	5	7	0	Eucalyptus sp. (7)
Vietnam	0	51	0	51	0	0	0	0	0	0	0	0	51	20	2	49	Acacia spp. (51)
Total	365	827	707	1192	152	362	138	85	144	32	58	58	1174	472	735	415	8
ᵃ Acquired data: SSR obtained from previous studies and incorporated into the population genetic analyses.
ᵇ Acquired DNA: DNA obtained from previous studies and used in this study to amplify missing microsatellite (SSR) markers.
ᶜ DNA from isolates obtained from diseased Eucalyptus in Brazil, for which no prior molecular data were available, was generated and included in this study.
ᵈ Isolates included in phylogenetic analyses based on available sequence data. Only newly acquired isolates were included in phylogenetic analyses.
ᵉ Population genetic analyses (DAPC, AMOVA, and diversity statistics) were conducted on 1,174 isolates with complete SSR datasets. Eighteen isolates were excluded from population genetic analyses due to missing SSR markers.
fStructure analysis per country. The sum of isolates is lower than the total SSR dataset due to clone correction.
gSTRUCTURE analyses were additionally performed on non-clone-corrected subset datasets corresponding to each major cluster identified in the initial run, guided by the results of the multi-gene ML phylogenetic analysis.. The sum of isolates assigned to STRUCTURE clusters is lower than the total SSR dataset due to exclusion of isolates with ambiguous identification.
